# Supplementary material for: Proteomic profiling of dysbiosis-challenged broilers reveals potential blood biomarkers for intestinal health
Source: Vet Res. 2025 Jul 8;56:143. doi: 10.1186/s13567-025-01570-4 (PMC12235828; doi:10.1186/s13567-025-01570-4)
Supplement: Supplementary file 1 — Additional file 1. List of proteins (n = 388) identified and quantified with DIA, with corresponding differential abundance analysis in Challenged vs Ctrl group. Columns from left to right contain protein and gene IDs,protein name, p-value, adjusted (adj.) p-values, log(FC), results of t-statistic, significance label, log2 LFQ expression values. [file 13567_2025_1570_MOESM1_ESM.xlsx]

## Sheet: Additional file 1
Additional file 1. List of proteins (n=388) identified and quantified with DIA, with corresponding differential abundance analysis in Challenged vs Ctrl group. Columns from left to right contain protein and gene IDs,protein name, p-value, adjusted (adj.) p-values, log(FC), results of t-statistic, significance label, log2 LFQ expression values.
Protein IDs	Gene names	Protein names	p-value	adj.p-val	logFC_Challenged_vs_Ctrl	t-statistic_Challenged_vs_Ctrl	Significance	Challenged_A1	Challenged_A3	Challenged_A5	Challenged_B1	Challenged_B2	Challenged_B6	Challenged_C1	Challenged_C3	Challenged_C4	Challenged_D1	Challenged_D2	Challenged_D6	Challenged_E3	Challenged_E5	Challenged_E6	Challenged_F1	Challenged_F3	Challenged_F5	Challenged_G1	Challenged_G4	Challenged_G6	Challenged_H3	Challenged_H4	Challenged_H6	Ctrl_I2	Ctrl_I4	Ctrl_I5	Ctrl_J2	Ctrl_J4	Ctrl_J6	Ctrl_K2	Ctrl_K3	Ctrl_K5	Ctrl_L2	Ctrl_L3	Ctrl_L4	Ctrl_M1	Ctrl_M2	Ctrl_M4	Ctrl_N1	Ctrl_N2	Ctrl_N5
E1C733	CCL26	C-C Motif Chemokine Ligand 26	5.7e-21	1.1e-18	3.01	16.12	+	19.35	19.52	19.44	19.61	19.02	19.69	19.29	20.52	19.4	19.08	19.46	19.57	18.83	19.26	19.15	18.53	18.89	18.41	19.46	19.14	19.17	19.08	19.19	18.96	15.94	16.75	16.95	18.07	17.3	15.34	16.34	16.11	15.85	16.09	16.34	13.54	16.77	16.18	16.71	16.12	15.78	16.84
A0A3Q2TXN1	A0A3Q2TXN1	Complement receptor type 2-like	3.1e-06	2.2e-05	1.69	5.28	+	18.73	18.63	18.17	18.59	17.86	18.61	17.84	18.4	18.59	18.12	18.21	18.72	18.09	18.5	18.2	18.86	18.01	18.8	18.74	18.11	18.07	18.12	18.88	15.72	16.73	18.66	16.25	16.15	17.41	12.6	17.63	16.14	17.1	13.7	16.19	17.33	18.22	15.89	17.99	18.16	14.17	15.81
Q6QLR1	GAL9	Gallinacin 9	9.4e-05	0.00043	1.6	4.26	+	19.78	17.63	19.43	18.38	18.12	18.1	19.05	18.7	18.51	16.74	17.24	19.29	18.56	16.88	18.2	18.18	17.79	19.23	17.51	17.6	17.66	17.9	18.48	14.94	17.13	15.84	17.24	16.31	12.98	12.84	17.79	16.01	17.84	16.68	17.47	17.1	18.01	16.22	17.72	13.41	17.16	18.02
F1NVY5	DNAJB11	DnaJ Heat Shock Protein Family (Hsp40) Member B11	0.041	0.078	1.28	2.1		13.43	12.45	18.88	17.76	13.76	18.19	18.14	18.4	19.01	17.85	18.16	18.42	13.98	17.8	18.61	18.65	14.55	18.13	18.78	18.89	19.08	18.52	18.57	17.12	13.52	14.3	17.74	13.41	18.17	18.12	12.54	17.09	18.46	13.35	14.79	17.71	18.42	15.43	12.72	17.09	18.24	14.14
R4GGF1	LRG1	Leucine-rich alpha-2-glycoprotein 1	1.9e-06	1.4e-05	1.2	5.43	+	17.23	17.33	16.66	18.02	17.18	17.58	17.13	17.94	16.36	16.94	17.34	17.67	17	16.9	16.06	16.87	16.85	16.46	17.5	17.29	17.23	17.32	17.69	14.52	15.86	16.26	15.71	15.9	16.37	14.73	12.76	16.04	16.03	15.54	16.61	15.35	15.79	16.31	16.49	16.81	16.01	16.31
F1P2Y9	SPINT1	serine peptidase inhibitor	0.00012	0.00052	1.14	4.18	+	16.96	18.15	16.75	18.28	17.84	18.32	17.83	18.07	17.89	18.35	18.08	17.95	17.17	18.09	17.31	17.87	17.98	17.73	17.47	18.45	17.11	18.27	17.6	13.92	17.14	16.85	17.12	16.69	15.28	16.52	16.06	16.54	16.69	17.09	15.87	17.22	16.61	17.05	16.51	17.22	17.4	16.41
F1NAP7	MASP2	MBL Associated Serine Protease 2	1.1e-06	9e-06	1.06	5.58	+	18.38	18.1	18.07	17.97	17.54	18.06	18.34	18.59	17.97	17.7	17.9	18.35	17.92	18.1	18.09	17.78	17.65	17.64	17.86	17.62	17.48	17.77	18.07	14.09	15.78	17.01	17.35	16.72	16.52	16.78	16.84	16.56	17.25	16.28	16.42	16.89	16.88	16.48	16.01	16.27	16.45	17.27
F1NWP1	F9	Coagulation factor IX	0.0024	0.0069	1.05	3.2	+	17.79	18.04	17.99	18.69	18.56	18.45	18.9	17.87	18.14	19.12	18.7	17.63	15.86	17.82	18.86	16.61	18.39	18.17	17.54	17.61	17.72	17.69	16.86	18.34	16.19	18.01	18.12	17.67	17.97	16.95	16.87	16.88	16.72	15.66	17.82	17	18.21	17.46	17.43	18.3	16.99	17.75
A0A3Q2TTN1	A0A3Q2TTN1	Ig-like domain-containing protein	0.13	0.2	1.05	1.56		19.92	21.21	21.45	21.14	19.98	20.86	22.14	21.5	21.2	20.68	21.58	23.83	21.57	21.49	21.7	20.88	20.27	14.81	23.04	20.3	21.12	20.65	21.76	19.78	19.4	14.31	21.73	20.93	22.1	13.95	21.34	20.74	22.07	21.89	20.68	12.79	21.49	13.58	21.96	21.16	20.31	20.05
A0A3Q2U9L1	SIGLEC1	Sialic acid binding Ig like lectin 1	4.8e-05	0.00024	1.04	4.47	+	16.19	17.33	17.02	17.31	16.78	16.68	17.19	17.89	15.7	17.07	16.22	17.75	16.96	16.72	16.39	14.46	16.1	15.69	15.49	15.87	15.08	16.38	15.7	15.56	16.27	16.95	15.21	15.79	16.8	13.73	15.08	15.14	14.09	15.49	15.67	15.86	15.37	15.23	14.64	15.44	15.93	15.62
O13035	PSAP	Prosaponin	1.9e-08	3.3e-07	1.01	6.73	+	17.8	17.89	18.09	17.96	17.15	17.47	17.68	17.61	17.3	18.06	16.74	17.43	17.27	17.12	16.89	17.95	16.91	16.32	17.87	17.77	16.66	17.82	16.42	17.01	15.9	16.6	16.64	17	16.89	15.22	16.28	16.61	16.1	16.93	16.83	16.14	17.01	15.55	17.07	15.37	16.02	16.12
P27043	ANG	Angiogenin	0.0017	0.005	0.96	3.33		17.63	16.84	16.37	16.87	17.24	17.06	16.44	17.76	17.18	17	17.19	16.99	17.43	15.95	15.89	16.14	15.72	16.07	16.55	17.17	16.77	17.44	17.01	12.86	14.25	15.01	15.74	16.75	16.31	16.57	15.23	16.44	16.65	16.65	13.4	16.35	15.28	14.5	16.8	15.55	13.24	16.18
A0A1L1RWR0	LOC112531842	LOC112531842	0.0086	0.02	0.93	2.74		20.04	20.7	22.73	21.26	20.01	21.54	20.15	21.58	20.17	19.26	21.8	18.52	19.59	21.35	22.25	18.54	21.02	18.36	21.8	21.03	20.55	18.87	21.34	22.2	21.69	21.3	18.83	20.03	17.92	19.3	21.36	19.76	18.5	18.68	19.08	20.15	18.97	21.41	19.19	18.57	18.95	18.95
A0A1D5PBU0	A0A1D5PBU0	A0A1D5PBU0	1.1e-06	8.9e-06	0.9	5.59		19.52	19.81	18.87	19.26	18.83	19.15	19.22	19.77	19.34	19.1	19.07	19.33	19.37	18.27	19.08	18.76	18.6	19.11	18.38	19.02	18.84	19.32	18.39	17.64	18.99	18.24	18.49	18.61	18.25	16.76	17.37	17.81	18.03	17.24	17.94	18.6	18.51	19.16	18.77	18.74	17.94	18.52
A0A1D5PW77	LOC776376	A0A1D5PW77_CHICK	0.0062	0.015	0.9	2.87		21.69	20.54	22.87	20.72	21.9	21.66	22.05	21.86	20.29	22.65	22.06	21.39	21.94	20.22	20.11	20.84	20.53	20.39	23.11	20.12	22.38	20.49	21.01	20.68	21.06	22.32	22.14	21.73	18.95	20.54	19.78	19.76	21.82	19.98	20.7	19.82	19.61	20.93	19.84	20.69	20.41	22.27
A0A3Q2UFG5	A0A3Q2UFG5	Ig-like domain-containing protein	0.48	0.6	0.87	0.71		13.49	22.65	22.66	21.43	13.72	21.57	22.45	22.81	14.84	14.26	21.92	22.81	13.4	13.88	21.83	22.46	22.4	22.22	14.58	21.64	12.73	13.02	21.3	13.22	14.13	21.56	13.87	22.44	14.47	13.3	22.4	22.55	22.42	12.87	22.38	22.76	14.38	20.47	23.58	23.3	13.99	14.44
Q98TA4	MBL	mannose-binding lectin	1.4e-09	3.4e-08	0.83	7.47		22.04	21.77	21.98	21.72	21.22	22.14	22.14	22.47	22.09	21.41	21.4	22.06	22.15	21.47	21.99	22.37	21.67	21.43	22.42	22.16	21.85	21.62	22.03	22.2	20.42	20.77	21.11	20.94	21.24	21.55	21.75	21.06	21.01	21.07	19.66	21.26	20.7	21.38	21.45	21.14	21.03	21.03
F1NDN5	KRT13	F1NDN5_CHICK	0.29	0.4	0.74	1.07		19.32	18.87	19.11	19.6	20.08	20.04	19	20.09	20.89	19.95	19.74	18.42	19.91	20.1	20.2	20.23	19.42	20.91	20.21	20.04	18.57	19.33	14.85	12.66	21.85	18.56	14.08	19.79	21.2	20.51	20.34	19.38	18.96	19.3	12.52	14.46	19.71	20.37	19.4	14.3	13.18	13.58
F1NSV3	CYTL1	Cytokine like 1	0.05	0.093	0.73	2.01		16.17	15.75	15.7	16.23	12.5	15.73	16.24	16.46	13.49	15.74	15.62	14.22	15.43	15.03	15.76	11.7	15.56	15.07	12.47	15.44	12.39	14.15	14.72	13.15	13.8	16.72	16.28	14.21	13.77	13.83	14.51	13.26	15.16	12.29	14.49	13.46	13.71	13.66	14.13	15.81	13.43	15.24
A0A1D5PUZ5	AMY2A	A0A1D5PUZ5_CHICK	0.11	0.18	0.73	1.64		13.1	16.66	18.4	15.65	16.48	17.07	14.78	16.17	13.14	15.77	14.48	19.51	16.83	14.29	16.11	12.56	15.92	14.61	14.33	14.92	13.76	16.94	16.16	14.27	12.47	16.06	17.16	15.44	15.26	13	12.97	16.55	15.69	14.88	16.06	13.73	15.67	14.35	17.13	15.76	13.26	16.48
P21611	B2M	Beta-2-microglobulin	1.6e-08	2.8e-07	0.73	6.79		21.59	21.78	21.45	21.69	21.21	21.91	21.61	22.07	21.17	21.42	21.32	21.6	21.2	21.47	20.79	21.21	21.28	21.03	21.39	21.23	21.1	21.43	21.18	19.67	20.44	20.77	21.06	20.68	20.87	20.28	20.14	20.52	20.51	20.99	20.62	20.58	20.91	20.64	20.58	20.88	20.64	20.78
A0A1D5P5X4	HEPH	A0A1D5P5X4_CHICK	2.6e-05	0.00014	0.72	4.66		19.13	19.76	18.63	19.59	19.11	19.48	18.89	18.87	19.25	19.97	19.42	19.31	18.27	20.16	19.21	18.61	19.24	19.31	18.84	19.71	19.15	20.49	19.04	18.42	19.31	18.54	19.08	17.73	17.66	18.29	18.04	18.13	19.27	18.79	17.93	18.91	18.49	19.09	19.09	17.83	19.39	18.21
A0A1D5PX53	PTPRF	A0A1D5PX53_CHICK	0.0098	0.023	0.72	2.69		16.29	16.42	15.88	16.06	16.18	15.12	16.59	16.2	15.9	16.63	16.05	16.62	15.07	16.46	15.9	15.47	15.84	16.26	15.75	16.12	14.06	16.61	12.6	14.71	15.13	15.25	16.12	13.86	15.83	14.48	15.9	13.38	15.35	14.95	14.52	16.12	16.12	16.32	16	14.62	15.47	14.87
A0A1D5PBP6	CP	A0A1D5PBP6_CHICK	0.00094	0.003	0.7	3.53		21.47	21.19	21.08	20.15	21.45	21.23	21.18	21.1	21.53	20.54	20.87	21.57	21.41	19.49	21.05	20.44	20.26	21.05	20.87	20.48	19.69	20.18	19.18	20.41	19.78	20.59	20.15	19.94	19.55	19.63	21.07	18.13	21.04	19.55	20.49	20.08	20.49	19.51	21.4	20.08	20.37	20.08
E1BSP0	C1QA	E1BSP0_CHICK	1.2e-08	2.2e-07	0.68	6.87		21.06	21.05	21.04	21.06	20.57	20.42	20.96	20.79	21.39	21.12	20.32	20.97	21.17	21.08	20.13	20.6	20.88	20.84	20.91	20.5	20.73	20.52	20.96	20.69	20.23	20.1	19.89	20.27	21.15	19.94	19.97	19.69	20.2	20.17	19.5	20.29	20.63	20.11	20.09	19.78	19.92	19.72
A0A1D5PGB2	C1QC	Complement C1q C chain	2.8e-06	2.1e-05	0.67	5.31		19.86	19.7	19.42	19.9	19.27	19.24	19.27	19.26	19	19.61	19.13	19.49	19.7	19.14	18.95	19.22	19.2	19.27	19.77	19.4	19.59	18.87	19.25	17.29	18.76	18.54	18.54	18.87	19.41	18.2	18.61	18.5	18.79	18.81	18.07	18.33	19.13	18.12	18.14	18.57	18.76	18.39
P08641	CDH1	Cadherin-1	0.00018	0.00071	0.66	4.06		17.49	18.91	17.49	18.33	17.48	18.35	18.04	18.5	18.36	18.63	17.64	17.9	17.18	18.67	17.39	17.64	17.74	18.12	17.77	18.23	17.39	18.36	18.04	17.01	18.63	17.54	17.79	16.66	17.52	16.46	16.83	16.88	17.55	17.91	16.77	17.38	17.15	17.99	17.68	16.65	17.64	16.69
A0A1D5PX97	PEPD	A0A1D5PX97_CHICK	3.1e-06	2.2e-05	0.65	5.28		17.35	18.12	17.65	17.59	17.4	17.74	17.17	18	17.55	17.62	17.05	18.12	17.09	17.92	17.13	16.39	17.92	17.53	17.44	17.07	17.93	17.99	17.97	17.73	17.59	16.16	17.23	16.42	16.56	17.4	17.26	16.83	16.62	17.04	16.94	17.25	16.32	17.5	16.95	17.12	16.93	17.14
Q5G8Y9	ApoD	Apolipoprotein D	0.0028	0.0076	0.64	3.15		17.1	17.6	17.58	17.51	17.23	17.46	17.18	16.31	16.8	17.27	16.84	17.79	18.14	17.92	18.06	15.82	16.86	16.56	17.1	16.54	16.98	17.08	16.12	18.43	16.76	17.06	16.92	17.48	16.36	16.41	15.79	16.44	16.55	16.65	16.56	17.09	17.32	16.84	17.24	16.04	16.63	16.91
B8ZX71	C6	Sixth complement component	4.7e-07	4.2e-06	0.63	5.82		20.98	21.75	21.91	21.93	21.78	21.88	21.92	21.72	21.79	21.78	21.32	21.88	21.73	21.44	21.69	21.83	21.05	21.87	21.49	21.79	21.82	21.24	21.47	21.26	20.67	20.85	20.92	21.6	21.06	20.72	20.13	20.77	21.29	20.91	21.08	21.38	21.4	20.94	21.36	20.92	21.19	21
A0A3Q3A829	A0A3Q3A829	A0A3Q3A829_CHICK	0.016	0.035	0.61	2.5		16.62	16.52	16.77	17.05	17.09	16.4	16.25	17.02	14.56	17.05	17.12	16.69	16.46	16.93	16.62	17.51	16.07	16.21	15.85	16.55	15.85	16.9	15.02	14.07	15.42	16.24	17.54	16.33	15.38	14.44	14.6	15.61	16.17	15.54	17.2	15.45	15.87	15.77	16.3	16.37	15.44	17.01
F1NAB7	C1R	Complement subcomponent C1r	2.9e-09	6.2e-08	0.6	7.27		21.01	20.91	20.93	21.02	20.73	20.53	20.69	20.85	20.77	20.99	20.29	20.78	20.96	20.6	20.34	20.67	20.76	20.51	20.97	20.75	20.83	20.52	20.69	19.88	20.15	20.3	20.13	20.31	20.89	19.69	19.87	19.87	20.12	20.09	19.67	20.13	20.47	19.66	19.99	20.01	19.84	20.05
F1N9E1	MASP1	F1N9E1_CHICK	1.7e-07	2e-06	0.6	6.11		18.72	18.72	19.28	18.74	18.51	19.28	19.45	19.63	19.23	18.59	18.6	19.1	19.07	18.57	19.12	19	19.14	18.71	19.41	19.51	18.6	18.59	18.72	18.82	18.22	17.7	19.03	18.47	18.55	18.41	18.54	18.54	18.05	18.74	17.66	18.42	18.05	18.18	18.64	18.49	18.41	18.47
P02701	AVD	Avidin	0.056	0.1	0.59	1.96		16.34	15.21	15.08	15.55	14.17	15.4	14.35	17.16	13.13	14.01	14.7	16.88	14.23	14.01	14.64	13.69	12.6	15.79	12.61	12.68	15.19	13.97	16.61	14.34	14.63	14.88	12.83	13.69	14.93	14.09	14.2	14.18	15.3	14.1	14.02	13.22	14.22	14.13	15.62	12.49	14.42	14.25
A0A0K0PUH6	RARRES2	Retinoic acid receptor responder protein 2	2.5e-11	1.1e-09	0.58	8.64		19.51	19.38	19.39	19.49	19.15	19.24	19.21	19.48	18.94	19.11	19.29	19.5	19.21	18.93	19.29	19.62	19.22	19.3	19.5	19.33	19.92	19.28	19.77	19.22	18.57	18.85	18.8	19.01	18.37	18.51	18.84	18.76	18.52	18.5	18.49	19.09	18.78	19.14	18.57	18.82	18.49	18.93
F1N803	C1S	F1N803_CHICK	3.3e-08	5.3e-07	0.56	6.58		20.05	20.08	20.08	20.03	19.87	19.76	19.68	19.93	20.08	20.09	19.35	19.81	20.06	19.76	19.47	19.8	19.91	19.8	20.01	19.99	19.86	19.6	19.7	18.79	19.32	19.39	19.31	19.5	20.07	18.8	19.13	19	19.23	19.22	18.67	19.25	19.6	19	19.28	19.02	19.03	19.13
A0A1L1RPV2	A0A1L1RPV2	A0A1L1RPV2_CHICK	0.073	0.13	0.53	1.83		17.57	18.38	17.7	18.1	17.52	17.73	17.23	18.35	17.96	17.78	17.55	18.69	18.24	17.69	17.7	17.27	16.7	17.51	17.58	15.89	16.59	17.96	17.54	18.03	18.66	17.94	16.82	18.04	18.07	17.77	17.96	17.17	13.78	18.13	16.85	17.75	16.57	17.58	13.74	15.76	17.11	17.82
F1NH19	C1QB	Complement C1q B chain	1.5e-07	1.8e-06	0.53	6.15		21.39	20.96	21.42	21.56	21.31	20.93	21.31	21.37	21.57	21.45	21.05	21.26	21.04	21.21	20.82	21.21	21.34	21.19	21.65	21.11	21.25	20.85	21.29	20.63	20.04	20.64	20.63	20.77	21.6	20.43	20.85	20.47	20.91	20.73	20.17	20.58	21.1	20.38	20.62	20.45	20.8	20.43
A0A1D5P167	GGH	A0A1D5P167_CHICK	0.00073	0.0023	0.52	3.61		18.43	18.5	18.36	18.76	18.03	18.56	18.62	18.97	18.57	19.01	17.76	18.28	17.45	18.83	18.33	18.38	18.89	18.51	18.94	18.49	18.06	18.92	18.06	17.52	17.85	18.48	18.15	18.25	16.52	17.42	17.12	18.08	18.22	17.68	18.58	17.9	18.62	18.36	17.54	18.75	17.94	18.33
F1NEB3	HABP2	F1NEB3_CHICK	3e-07	2.9e-06	0.52	5.95		19.86	20.52	20.31	20.48	20.47	20.31	20.08	20.57	20.22	20.85	20.27	20.55	20.27	19.96	20.15	20.3	20.16	19.76	20.16	20.22	19.85	20.35	20.21	19.2	19.48	19.79	20.25	19.85	19.48	19.48	19.55	19.8	19.65	19.81	20.05	19.78	19.72	19.87	19.46	19.43	19.03	19.82
Q98917	PMEL	Melanocyte protein PMEL	0.31	0.41	0.51	1.04		19.35	16.01	19.13	15.96	19.59	19.32	19.07	19.2	18.42	14.17	17.8	18.08	19.39	20.23	19.56	18.56	19.47	17.98	17.89	19.23	19.37	20.16	19.62	18.64	19.38	19.19	20.07	17.01	18.38	19.6	20.23	16.33	19.6	19.3	18.63	17.23	15.03	19.07	18.04	19.3	14.74	19.76
F1NUN5	KLKB1	F1NUN5_CHICK	0.0032	0.0087	0.44	3.1		16.87	17.26	16.95	17.92	16.57	16.29	16.68	17.15	17.29	16.74	17.49	17.5	17.16	17.26	16.99	17	17.13	17.03	17.37	17.63	17.32	16.68	17.36	15.84	15.33	16.42	17.21	17.26	17.22	17.04	16.29	16.42	15.78	17.11	16.21	16.29	17.4	16.44	17.05	16.25	16.54	17.07
E1C8A1	MST1	E1C8A1_CHICK	8.2e-05	0.00038	0.43	4.31		19.64	20.66	20.26	20.52	19.79	20.57	19.57	20.59	19.89	20.42	20.52	20.44	20.18	19.88	20.14	20.16	19.9	20.21	19.94	20.24	20.24	19.49	20.09	19.03	19.89	19.82	19.84	19.88	19.76	19.5	19.69	19.67	19.77	19.78	19.84	19.68	20.03	19.04	19.67	19.2	19.69	19.91
A0A1D5PIT4	PTGDS	A0A1D5PIT4_CHICK	0.0035	0.0091	0.42	3.08		21.21	21.01	21.38	21.24	20.89	20.6	20.89	21.68	20.83	20.35	19.76	20.14	19.76	20.77	20.71	20.7	20.14	20.68	21.26	20.74	21.02	21.78	20.77	19.88	20.34	20.43	20.77	20.13	20.78	20.75	20.4	20.19	20.29	20.48	19.85	20.44	20.25	19.07	20.84	20.24	20.52	20.13
Q804X6	F9	Coagulation factor IX	2.9e-07	2.9e-06	0.41	5.96		20.91	20.63	20.93	20.66	20.84	20.96	20.84	20.92	20.78	20.88	20.95	20.7	20.71	20.54	20.77	20.71	20.75	20.78	21.25	21	21.13	20.75	20.89	20.06	20.13	20.67	20.64	20.6	20.47	20.31	20.13	20.34	19.93	20.35	20.3	20.14	20.66	20.51	20.16	20.91	20.27	20.57
P02789	P02789	Ovotransferrin	0.027	0.054	0.41	2.29		24.02	24.2	23.63	24.06	23.63	24.71	24.41	24.32	23.96	23.81	23.55	23.55	23.91	23.85	23.85	24.11	23.45	23.87	23.42	23.68	23.34	23.97	23.5	22.38	23.22	24.01	23.33	23.27	23.31	23.77	23.75	23.13	24.1	23.74	22.09	23.1	24.71	21.07	23.1	24.3	22.93	23.14
F1NGY6	PROC	F1NGY6_CHICK	1.7e-05	9.7e-05	0.41	4.78		19.16	19.34	19.4	19.41	19.86	19.63	19.1	19.63	19.35	19.98	19.25	19.7	19.41	19.61	19.7	18.98	19.08	19.34	19.46	19.56	19.49	19.06	19.14	18.98	19.43	19.12	19.34	19.31	18.98	18.96	19.16	18.85	18.75	18.6	19.12	19.12	19.11	18.98	18.41	19.34	18.45	19.59
F1P201	VCAM1	Ig-like domain-containing protein	2.7e-07	2.7e-06	0.4	5.98		21.06	21.44	21.11	21.21	20.97	20.86	20.72	21.38	21.28	21.53	21.04	21.14	20.9	21.27	21.04	20.76	20.93	20.89	20.97	21	20.98	21.51	20.81	20.64	20.97	21	20.49	20.62	20.6	20.89	20.55	20.51	20.42	20.76	20.21	20.91	20.8	20.7	20.72	20.54	20.72	20.45
E1C409	COL4A3BP	E1C409_CHICK	0.00017	0.00068	0.4	4.08		17.4	18.23	18.16	17.77	17.75	17.52	17.63	17.52	18.49	17.56	18.37	18.02	18.36	18.06	17.65	17.24	17.27	18.31	17.81	17.97	18.21	17.54	17.67	18.22	17.53	16.95	17.69	17.59	16.8	17.62	17.53	17.3	17.3	17.52	16.9	17.54	17.81	17.66	17.89	17.18	17.41	17.61
P21760	EXFABP	Extracellular fatty acid-binding protein[...]	0.0081	0.019	0.38	2.76		19.05	18.68	19.31	19.84	18.72	18.87	19.17	19.66	19.74	19.2	19.13	20.03	18.88	18.35	19.99	19.67	18.27	19.46	19.09	19.29	20.11	20.29	19.62	18.71	18.81	18.9	18.96	18.47	18.69	18.78	18.48	19.13	18.84	19.23	18.78	18.94	19.16	18.99	19.11	18.7	19.53	19.57
P00698	LYZ	Lysozyme C	0.066	0.12	0.38	1.89		16.33	16.6	16.04	16.17	16.15	15.38	15.73	16.02	16.07	15.58	16.21	15.82	14.79	15.98	15.5	14.57	14.71	15.95	16.19	14.51	16.02	15.81	15.9	16.06	14.91	14.34	16.53	15.64	14.32	14.68	15.6	14.06	15.17	14.94	14.99	15.05	16.45	16.09	16.43	15.23	13.98	15.35
A0A1D5P9F9	C3	A0A1D5P9F9_CHICK	1.8e-09	4.1e-08	0.36	7.41		26.16	26.35	26.17	26.25	26.34	26.15	26.41	25.99	26.02	25.94	26.22	26.27	26.43	26.15	26.11	26.02	25.94	26.44	26.28	26.19	26.39	25.94	26.14	26.11	25.41	25.69	25.94	25.89	25.69	25.59	25.91	25.79	26.08	25.88	25.82	25.82	25.83	25.81	25.87	25.71	26	25.9
A0A3Q2U2H4	A0A3Q2U2H4	A0A3Q2U2H4_CHICK	0.49	0.6	0.36	0.7		19.46	18.36	19.09	19.44	18.74	18.8	19.73	17.86	17.84	19.25	19.09	19.44	19.74	19.08	20.49	19.46	19.51	13.22	18.65	18.69	19.22	19.12	19.02	14.56	19.84	19.15	19.72	19.04	18.82	13.06	18.62	18.18	19.33	19.43	19.5	13.04	19.06	19.72	18.68	19.05	18.45	18.99
A0A3Q2UGF7	LOC423629	A0A3Q2UGF7_CHICK	0.002	0.0059	0.35	3.26		23.44	23.79	23.22	23.06	23.65	23.92	23.57	23.82	23.8	23.31	23.3	24.06	23.92	22.94	23.47	23.73	23.63	23.76	22.91	23.93	24.1	23.72	23.1	23.22	23.42	23.45	23	23.66	23.65	23.75	23.6	22.83	22.48	22.99	22.4	23.12	23.14	23.7	23.02	23.19	23.15	22.77
A0A3Q3AN21	A0A3Q3AN21	A0A3Q3AN21_CHICK	0.55	0.65	0.35	0.61		16.82	18.18	18.22	13.5	19.25	19.18	19.05	18.73	16.36	18	18.92	18.89	18.16	19.3	18.39	13.63	21.13	17.52	14.05	16.36	13.65	19.06	17.2	15.74	16.27	18.65	19.01	14.11	15.33	14.57	16.69	19.29	18.25	16.8	18.93	18.4	19.94	15.35	18.35	16.68	14.64	18.58
F1NA58	F1NA58	F1NA58_CHICK	2.3e-07	2.5e-06	0.34	6.03		24.13	24.42	24.14	24.13	24.48	24.36	24.14	24.54	23.64	24.52	24.44	24.33	24.21	24.31	24.31	24.28	24.29	24.41	24.41	24.26	24.24	24.42	23.99	24.09	23.68	24.08	24.1	24.12	23.93	23.73	23.79	23.91	24.04	24.03	24.03	23.84	23.8	23.86	23.9	24.23	24.13	24.07
Q5GAL6	CL2	Liver ribonuclease A	0.092	0.16	0.34	1.72		19.65	19.38	19.23	19.48	19.23	19.6	19.04	19.55	19.47	19.43	18.76	19.13	19.62	19.06	19.14	19.7	19.1	19.27	19.12	19.24	19.27	19.18	19.43	15.02	18.94	18.56	18.75	19.19	18.39	18.49	18.74	18.46	18.19	18.64	18.62	18.52	19.73	19.24	18.65	18.48	18.4	19.05
A0A1D5NX08	CES1L2	A0A1D5NX08_CHICK	0.6	0.7	0.33	0.53		19.31	17.03	18.86	17.48	18.33	18.46	12.84	15.47	12.43	13.59	15.1	16.53	11.9	18.05	13.68	18.38	12.9	20.08	13.9	17.72	17.99	17.13	16.32	15.22	16.64	18.88	13	18.17	13.77	15.85	15.78	17.5	13.67	17.9	17.37	12.86	12.58	18.02	16.04	18.28	16.06	13.9
E1C5Y7	PLA2R1	E1C5Y7_CHICK	0.17	0.26	0.33	1.39		16.16	16.67	16.05	16.85	16.13	15.92	16.04	16.42	16.7	16.31	16.27	16.41	16.23	16.54	15.68	14.11	16.27	15.94	15.29	15.57	15.52	16.69	16.3	13.23	15.46	16.43	16.34	15.09	15.54	15.88	16.18	15.73	15.72	15.78	15.47	15.97	16.4	15.71	14.04	16.23	15.69	16.29
A0A3Q2U3X0	LOC101750889	A0A3Q2U3X0_CHICK	0.16	0.25	0.33	1.42		22.02	22.44	23.14	24.06	21.42	22.95	21.62	23.13	19.77	22.06	23.59	22.9	22.08	23.32	23.27	23.25	23.16	21.56	23.43	21.84	23.32	23.46	23.64	22.55	21.71	21.66	23.1	22.61	23.1	22.29	21.24	22.26	22.38	22.67	22.51	23.04	21.59	22.59	22.21	21.09	22.95	22.36
A0A3Q2UF48	A0A3Q2UF48	A0A3Q2UF48_CHICK	0.027	0.054	0.32	2.29		24.61	25.33	24.08	24.98	25.09	24.98	24.63	24.79	24.92	24.71	25.33	25.1	25.12	23.41	25.13	24.27	24.46	24.95	24.94	25.02	24.63	24.76	24.39	23.63	24.85	24.83	24.58	24.72	24.58	24.6	23.74	23.73	23.98	23.4	23.92	24.53	25.07	25.16	24.38	24.84	23.29	24.29
P05094	ACTN1	Alpha-actinin-1	2.8e-05	0.00015	0.32	4.63		19.38	19.56	19.61	19.65	19.54	19.47	19.47	19.33	19.52	19.38	19.88	19.8	19.7	19.85	19.56	19.02	19.21	19.84	19.26	19.34	19.46	19.39	19.2	19.65	18.94	18.8	19.54	19.24	19.18	18.63	19.15	19.3	19.28	19.52	18.96	19.42	19.21	19.29	19.27	19.23	19.44	19.3
P53760	LCAT	Phosphatidylcholine-sterol acyltransferase	8.3e-05	0.00039	0.31	4.3		22.1	22.26	21.93	22.21	22.29	21.98	22.24	22.27	21.81	22.38	22.3	21.92	21.66	21.94	22.12	21.49	21.8	21.96	22.05	22.38	22.05	22.33	22.08	22.35	21.9	21.92	22.09	21.28	21.56	21.73	21.39	22.05	21.74	21.93	22.02	21.71	22.02	21.9	21.61	22.08	21.69	21.82
A0A1D5PEY8	C8G	A0A1D5PEY8_CHICK	0.00015	0.00059	0.29	4.13		21.51	20.99	21.23	21.11	21.62	21.42	21.22	21.37	20.88	21.13	21.65	21.37	21.21	20.9	21.2	21.33	21.11	21.43	21.3	21.42	21.51	20.87	20.83	20.6	20.61	21.03	20.85	21.05	21.13	21.2	21	20.48	20.79	20.92	20.76	20.91	21.1	20.81	20.9	21.07	20.59	20.94
F1NF64	CFI	F1NF64_CHICK	0.00011	0.00046	0.28	4.22		21.41	21.28	21.01	21.29	21.11	21.12	21.05	21.09	21.23	21.39	21.46	21.06	21.46	21.31	21.31	21.23	20.94	21.28	20.99	21.23	21.26	21.34	21.26	20.07	20.84	20.8	20.9	21	20.62	20.94	20.74	20.89	20.73	21.06	20.91	21.03	21.28	20.81	20.78	21.03	20.77	21.02
A0A1D5PLZ2	SERPIND1	Serpin family D member 1	1.7e-06	1.4e-05	0.28	5.45		23.21	23.3	22.9	23.22	23.01	22.93	23.1	23.05	23.36	23.24	23.28	23.21	23.29	23.27	23.26	23.24	22.72	23.17	23.4	23.25	23.3	23.24	23.09	23.05	22.88	22.69	22.72	23.09	22.91	22.94	22.8	22.9	22.59	23.02	22.48	23.15	23.08	23.05	22.79	22.97	22.82	22.69
P49705	IGFBP2	Insulin-like growth factor-binding protein 2	0.089	0.15	0.28	1.74		16.97	16.72	16.94	17.38	16.53	16.61	17.17	17.12	15.94	17.05	17.39	16.48	15.53	16.44	15.99	16.27	16.8	16.76	16.31	16.74	16.94	16.41	15.79	15.37	16.74	16.94	17.14	16.66	16.94	16.3	15.56	16.77	15.94	15.83	16.97	15.48	16.37	15.81	16.58	16.45	16.53	16.81
A0A1L1RKJ5	CTSA	A0A1L1RKJ5_CHICK	0.34	0.45	0.27	0.96		14.11	13.17	15.27	15.31	14.41	14.42	15.47	14.94	13.31	15.12	13.94	14.73	14.53	15.49	14.85	13.46	14.52	13.57	12.62	13.69	12.6	12.79	14.65	14.67	13.09	14.35	14.81	14.33	12.55	14.83	12.92	14.5	13.9	11.91	15.74	14.52	14.22	13.02	15	14.41	12.54	15.46
A0A3Q2UNW5	IL1RAP	A0A3Q2UNW5_CHICK	0.0007	0.0023	0.26	3.62		20.54	20.54	20.34	20.6	20.65	20.34	20.42	20.26	20.1	20.63	20.58	20.34	20.49	20.56	20.4	20.48	20.56	20.3	20.75	20.62	20.89	21.03	20.31	21.06	20.6	20.39	19.95	20.59	20.49	20.09	20.14	20.45	20.2	20.57	19.82	20.31	20.24	20.47	19.99	20.48	20.25	20.1
A0A1D5NXA6	ITIH3	A0A1D5NXA6_CHICK	0.00026	0.00099	0.26	3.94		24.48	24.43	24.29	24.32	24.34	24.44	24.54	24.72	24.12	24.4	24.32	24.25	24.23	24.23	24.48	24.35	24.42	24.5	24.7	24.4	24.56	24.5	24.2	23.95	23.76	24.46	24.24	24.22	23.93	23.71	23.97	23.99	24.01	23.91	24.4	23.84	23.99	24.27	24.11	24.74	24.4	24.33
Q8JIG5	ogchi	Alpha-1-acid glycoprotein	0.12	0.2	0.26	1.58		25.37	24.52	25.36	24.18	24.68	25.7	24.84	25.29	23.83	24.38	25.35	25.42	24.73	24.17	25.13	24.83	25.02	25.41	24.62	24.6	24.29	23.64	23.48	24.32	23.6	24.61	24.27	24.03	24.91	23.92	24.77	23.68	24.92	23.98	24.81	23.91	24.46	24.2	24.46	25.87	24.35	25.12
R4GIZ2	PTX3	R4GIZ2_CHICK	0.069	0.12	0.26	1.86		18.65	18.59	19.09	18.59	18.41	18.51	18.46	18.19	18.04	18.98	18.07	18.1	17.89	19	18.32	18.02	17.08	18.41	18.2	18.06	17.41	18.86	17.32	16.79	18.32	17.98	18.2	17.37	17.92	18.49	17.97	18.07	17.63	18.05	17.94	18.19	17.89	17.95	17.56	17.55	18.16	18.17
F1NK40	A2ML4	F1NK40_CHICK	0.00065	0.0021	0.25	3.65		26.16	26.04	26.35	25.76	26.78	26.09	25.79	26.23	25.87	25.85	26.28	26.34	25.94	25.99	26.33	25.93	25.82	26.08	26.11	26.25	26.3	26.08	26.11	26.03	25.63	25.87	26	25.95	25.72	25.46	26.15	25.44	26.24	25.52	25.93	25.94	25.92	25.57	26.04	25.73	26.07	26.02
A0A3Q2TRY3	CFH	A0A3Q2TRY3_CHICK	0.00034	0.0012	0.25	3.86		25.37	25.22	25.46	25.57	25.48	25.56	25.24	25.49	25.01	25.26	25.64	25.3	25.55	25.3	25.12	25.31	25.36	25.37	25.14	25.11	25.27	25.13	24.99	24.41	24.94	24.84	24.86	25.14	25	24.7	25.36	24.95	25.25	24.96	25.1	25.04	25.11	24.8	25.2	24.79	25.01	25.08
F1NW65	HPS5	Serum amyloid A protein	0.55	0.65	0.25	0.6		17.98	13.05	17.39	13.25	16.81	17.53	17.88	16.74	14.38	15.28	15.9	15.87	13.74	17.2	17.56	17.56	16.64	17.13	17.85	14.9	17.48	17.32	13.83	14.8	13.14	15.02	15.81	16.88	16.01	13.9	16.63	14.44	13.63	14.98	16.69	15.2	15.57	16.01	15.93	16.72	17.79	17.36
R4GHQ6	ST8SIA4	R4GHQ6_CHICK	0.33	0.44	0.25	0.98		17.48	17.56	16.77	17.15	16.85	17.33	16.19	17.82	17.53	17.2	17.1	16.06	16.69	17.59	15.26	16.89	17.35	15.71	16.19	17.44	16.65	17.38	16.64	13.62	17.33	17.43	17.52	16.79	16.18	13.65	16.65	17.1	14.97	15.97	15.94	16.5	16.1	16.78	16.93	16.17	16.59	16.84
A0A3Q2U676	LCP1	Lymphocyte cytosolic protein 1	0.048	0.091	0.24	2.03		18.06	17.74	17.37	17.56	17.53	17.03	17.06	18.13	16.84	17.81	17.97	17.9	17.47	17.8	17.21	17.62	17.31	17.24	16.96	17.5	16.86	17.85	17.04	16.06	17.18	17.29	17.63	17.29	16.73	16.63	16.84	17.35	17.58	17.23	16.96	17.29	17.07	17.14	17.54	17.01	17.4	17.24
A0A1L1RWP3	DMBT1L	A0A1L1RWP3_CHICK	0.39	0.51	0.24	0.86		21.24	21.21	21.41	21.48	21.86	21.26	22.06	21.68	22.55	20.48	21.38	21.9	21.56	21.29	21.59	21.68	21.25	21.98	21.9	21.24	21.53	21.61	21.68	15.48	21.16	21.32	21.14	20.68	20.28	21.69	21.55	20.69	21.72	20.92	20.36	21.32	20.61	19.85	20.95	21.51	21.14	21.33
R4GMH5	LOC428593	R4GMH5_CHICK	0.0035	0.0092	0.23	3.07		21.79	21.71	21.83	21.66	21.72	21.81	21.85	21.76	21.99	21.69	21.98	21.64	21.97	21.68	21.69	21.52	21.49	21.67	21.59	21.87	21.7	21.62	22	20.29	21.54	21.36	21.58	21.65	21.36	21.3	21.39	21.38	21.41	21.62	21.54	21.55	21.73	21.32	21.42	21.3	21.22	21.5
F1NLP7	SERPINC1	F1NLP7_CHICK	9.9e-05	0.00044	0.23	4.25		24.56	24.03	24.39	24.68	24.49	24.47	24.68	24.6	24.53	24.72	24.75	24.54	24.6	24.51	24.7	24.67	24.6	24.78	24.54	24.85	24.68	24.65	24.72	24.86	24.36	24.12	24.48	24.52	24.23	24.47	24.14	24.45	23.92	24.53	24.39	24.41	24.44	24.64	24.16	24.64	24.35	24.32
P05122	CKB	KCRB_CHICK	0.48	0.59	0.22	0.72		14.92	16.88	16.31	13.54	15.91	15.4	16.14	15.11	14.72	12.21	14.08	15.51	14.3	13.96	13.7	14.81	12.99	13.95	16.15	12.82	14.82	15.67	15.43	15.1	16.19	15.52	15.21	15.02	13.78	14	13.27	12.99	14.61	14.65	13.96	14.33	13.82	16.07	15.12	14.43	14.85	15.17
F1NXB6	CPB2	Creatine kinase B-type	4.2e-06	2.7e-05	0.21	5.19		20.35	20.31	20.37	20.2	20.32	20.4	20.38	20.5	20.27	20.33	20.3	20.22	20.43	20.12	20.24	20.23	20.08	20.2	20.29	20.34	20.28	20.21	20.62	20.28	19.97	19.99	20.21	20.3	20.01	20.15	20.04	20.09	20.13	20.24	20.18	20.01	20.35	20	20.08	20.02	19.85	20.07
A0A1D5NW85	EXFABP	Extracellular fatty acid-binding protein	0.18	0.26	0.21	1.37		17.03	17.62	18	18.31	17.62	17.59	18.1	18.31	17.36	17.7	16.84	18.58	17.26	17.2	18.49	17.33	16.85	15.89	17.32	17.52	18.29	18.58	17.69	18.1	17.61	17.78	17.63	16.99	16.74	17.1	17.31	17.37	17.57	17.76	17.42	17.6	17.47	17.93	17.46	17.44	17.81	18.01
A0A1D5NVS2	CDH17	A0A1D5NVS2_CHICK	0.23	0.33	0.2	1.22		19.18	20.14	19.04	19.58	19.64	19.78	19.25	19.17	19.13	19.75	19.48	19.97	18.93	20.49	19.8	18.6	19.8	19.68	19.24	19.98	18.85	20.38	19.3	19.29	20.5	19.2	19.69	18.03	18.37	19.31	18.6	19.26	19.63	19.87	19.18	20.06	19.51	19.94	19.97	18.43	20.16	18.94
F1NXV6	F2	F1NXV6_CHICK	0.00051	0.0017	0.2	3.73		24.22	24.23	24.23	24.39	24.39	24.55	24.35	24.33	24.14	24.39	24.5	24.44	24.41	24.36	24.42	24.33	24.32	24.43	24.4	24.54	24.6	24.48	24.24	23.45	24.11	24	24.16	24.24	24.08	24.2	24.07	24.09	24.1	24.12	24.15	24.13	24.36	24.19	23.93	24.4	24.01	24.24
F1NJU5	C8A	F1NJU5_CHICK	0.0077	0.019	0.2	2.78		22.82	22.41	22.85	22.39	22.98	22.8	22.33	22.68	22.36	22.35	22.9	22.72	22.53	22.33	22.69	22.64	22.41	22.85	22.61	22.74	22.87	22.31	22.08	21.81	22.53	22.43	22.18	22.31	22.53	22.54	22.39	21.83	22.1	22.28	22.19	22.45	22.46	22.15	22.43	22.5	22.41	22.52
Q03352	SERPINC1	Antithrombin-III[...]	0.076	0.13	0.2	1.81		24.29	23.74	23.83	24.19	24.05	23.84	23.97	24.69	24.8	24.37	24.43	24.23	24.05	24.09	24.01	24.74	23.91	25.03	24.52	24.34	23.72	24.16	24.24	24.15	23.96	23.38	23.47	24.25	24.92	24.19	23.73	23.17	23.5	24.34	23.81	24.23	24.25	24.21	24.14	24.09	24.6	23.76
A0A1D5PU00	AMBP	A0A1D5PU00_CHICK	0.0034	0.009	0.2	3.08		25.21	25.27	24.97	25.15	25	25.31	25.23	25.52	25.27	25.18	25.01	25.1	25.24	24.97	25.23	25.18	24.93	24.96	25.72	25.25	25.2	25.49	25.17	24.43	25.02	24.81	24.93	24.86	25.22	25.11	25.02	24.71	25.12	24.89	24.61	24.68	25.12	24.99	24.91	25.01	24.93	24.72
R4GIW4	XPNPEP2	R4GIW4_CHICK	0.24	0.35	0.18	1.18		20.79	20.79	20.24	20.78	20.72	20.36	21.28	20.7	20.86	21.02	20.37	20.37	20.91	21.33	20.11	20.31	21.05	20.75	20.3	21.45	20.15	21.01	19.74	19.99	20.08	20.66	20.07	21.31	21.09	20.82	21.36	20.72	20.3	20.7	20.27	20.1	20.71	21.12	20.21	19.93	20.46	20.47
A0A1D5PQN5	KRT7	A0A1D5PQN5_CHICK	0.76	0.83	0.18	0.3		13.77	17.77	17.43	14.64	18.44	12.91	18.32	15.06	14.74	13.9	17.76	13.21	18.56	17.48	19.12	13.5	17.7	18.8	16.37	15.44	12.91	17.58	13.92	14.85	13.76	15.67	12.06	16.64	18.35	15.87	18.55	15.26	15.09	13.76	13.07	13.89	16.59	16.88	16.8	12.7	13.69	14.68
A0A3Q3APB3	LOC101748084	A0A3Q3APB3_CHICK	0.11	0.18	0.17	1.65		21.82	21.79	22.13	21.55	22.49	21.68	21.46	21.4	21.51	21.88	22.34	21.75	21.4	22.47	21.38	22.34	22.13	21.85	22.2	21.9	22.59	21.8	21.63	22.07	21.28	21.72	21.14	21.86	21.48	22.01	21.57	21.99	21.37	21.64	21.24	21.47	21.51	21.45	21.77	22.31	21.58	22.02
A0A1D5PU94	C4A	A0A1D5PU94_CHICK	0.019	0.04	0.17	2.44		23.74	23.74	23.77	23.02	23.83	23.85	23.67	23.13	23.16	23.34	23.58	23.55	23.95	23.74	23.64	23.68	23.81	23.93	23.61	23.83	23.87	23.64	23.05	23.26	23.49	23.13	23.38	23.7	23.13	23.43	23.52	23.47	23.4	23.61	23.4	23.39	23.45	23.28	23.51	23.38	23.4	23.65
E1C7A7	VTN	E1C7A7_CHICK	0.00031	0.0011	0.17	3.88		26.99	27.31	27.16	27.33	27.26	27.12	27.17	27.3	27.16	27.22	27.27	27.17	27.16	27.15	26.99	27.42	27.08	27.36	27.37	27.44	27.33	27.23	27.08	27.5	27.1	26.86	27.02	27.29	27.16	27.01	27	27.14	26.94	27.15	26.91	27.12	27.12	27.21	27.02	27.33	26.92	26.82
P41263	RBP4	Retinol-binding protein 4	0.066	0.12	0.17	1.88		23.11	22.87	22.93	23.24	22.85	23.01	23.14	23.51	23.02	22.99	22.94	22.5	23.16	22.74	22.92	23.35	23.06	22.7	23.37	22.98	22.99	23.15	23.44	21.71	22.67	22.6	22.53	23.12	22.95	23.21	22.71	23.11	22.84	22.88	22.98	22.52	23.29	22.96	22.54	22.82	22.53	22.58
F1NIU3	ITIH2	F1NIU3_CHICK	0.00086	0.0027	0.16	3.56		23.61	23.65	23.62	23.74	23.6	23.5	23.84	23.74	23.65	23.83	23.86	23.55	23.67	24.05	23.88	23.8	23.78	23.65	23.74	23.94	23.88	23.99	23.79	23.73	23.41	23.36	23.72	23.64	23.68	23.69	23.63	23.64	23.43	23.73	23.7	23.65	23.55	23.8	23.36	23.76	23.64	23.45
A0A1D5P5V5	C4	A0A1D5P5V5_CHICK	0.076	0.13	0.16	1.81		22.74	23.12	22.66	22.27	23.05	22.89	22.96	22.13	22.13	22.3	22.53	22.59	23.04	22.68	22.63	22.55	22.81	22.97	22.71	22.83	23.13	22.35	22.55	22.37	22.26	22.8	22.29	22.7	22.98	22.54	22.18	22.49	22.32	22.75	23.01	22.6	22.01	22.39	22.23	22.77	22.88	22.61
E1BUA6	VNN1	E1BUA6_CHICK	0.02	0.043	0.16	2.41		23.69	23.43	23.53	23.99	23.37	23.78	23.79	23.58	23.7	23.91	24.11	23.69	23.34	23.65	23.62	23.94	23.77	23.88	23.82	23.64	23.92	23.88	23.17	23.51	23.7	23.32	23.61	23.68	23.46	24.04	23.38	23.66	23.2	23.34	23.36	23.38	23.77	23.56	23.12	23.72	23.5	23.52
Q9W6U9	gp130	Glycoprotein 130	0.19	0.28	0.15	1.32		21.72	23.27	22.32	22.78	22.55	22.33	22.43	22.81	22.6	22.98	22.06	22.69	23.03	22.8	22.54	22.32	23.01	22.77	22.87	22.45	22.29	22.88	22.33	21.38	22.57	22.42	22.35	22.56	22.27	22.51	21.51	22.38	22.21	22.87	22.26	22.64	22.64	22.69	22.67	22.42	22.43	22.35
F1NAR5	SERPINF2	F1NAR5_CHICK	0.015	0.033	0.15	2.52		22.42	22.57	22.41	22.6	22.7	22.62	22.46	22.56	22.31	22.84	22.55	22.54	22.64	23.09	22.81	22.32	22.82	22.71	22.59	22.61	22.31	22.86	22.34	22.54	22.53	22.59	22.71	22.58	22.14	22.34	22.42	22.37	22.28	22.53	22.79	22.6	22.55	22.69	22.23	22.77	22.39	22.3
A0A1D5PNU2	APOH	A0A1D5PNU2_CHICK	0.02	0.043	0.15	2.4		24.76	24.76	24.79	24.88	24.92	24.97	24.87	24.96	24.57	25.05	24.96	24.78	24.63	24.81	24.95	24.97	24.99	24.74	24.81	24.93	24.83	24.8	24.52	23.84	24.57	24.62	24.72	24.69	24.53	24.65	24.61	24.81	24.53	24.67	24.74	24.67	24.89	24.54	24.47	25.06	24.44	24.78
E1BXJ9	RNF216	E1BXJ9_CHICK	0.83	0.88	0.15	0.22		14.34	18.47	19.35	18.7	18.24	13.81	14.06	18.58	13.82	14.37	12.9	18.7	13.23	18.46	18.51	17.31	19.08	17.4	13.3	17.94	12.91	18.24	13.44	14.28	13.59	19.32	14.01	18.08	13.34	18.07	18.21	14.03	18.9	14.84	19.85	12.75	17.64	14.1	14.36	15.04	13.98	13.79
E1C7C1	C8B	E1C7C1_CHICK	0.055	0.1	0.14	1.96		21.8	21.25	21.65	21.37	21.84	21.74	21.65	21.6	20.98	21.31	21.79	21.57	21.33	21.15	21.46	21.43	21.38	21.61	21.44	21.51	21.64	21.12	20.86	20.69	21.22	21.39	21.17	21.38	21.34	21.3	21.32	21.03	21.28	21.2	21.43	21.26	21.24	20.84	21.25	21.52	21.44	21.46
A0A3Q2UFX3	A0A3Q2UFX3	A0A3Q2UFX3_CHICK	0.75	0.82	0.14	0.32		24.7	24.89	24.55	24.74	22.25	21.94	24.97	23.95	23.49	24.09	25.29	24.1	24.56	24.52	22.96	22.94	23.95	20.31	22.06	23.02	24.38	23.62	23.52	22.54	17.67	23.66	20.78	20.42	25.72	23.99	23.38	24.09	24.11	25.81	22.73	23.88	21.42	22.5	26.45	23.98	24.37	22.54
P81475	P81475	Complement factor B-like protease	0.35	0.47	0.14	0.94		23.78	23.18	23.58	23.61	23.84	23.79	23.32	23.8	22.98	23.44	23.74	23.5	23.83	23.59	23.57	24	23.67	23.39	23.76	23.48	23.79	23.96	23.3	20.34	23.27	23.25	23.03	23.45	23.27	23.48	23.21	23.2	23.43	23.41	23.12	23.27	23.8	22.89	22.87	23.5	23.02	23.75
A0A1D5PNX5	A0A1D5PNX5	A0A1D5PNX5_CHICK	0.29	0.4	0.14	1.06		17.08	17.05	16.92	17.39	17.24	17.63	17.6	18	16.94	17.55	16.39	16.63	15.89	16.96	16.52	17.08	17.13	16.55	16.95	16.68	16.06	17.11	16.89	16.05	17.02	16.99	16.69	16.89	16.09	16.75	16.96	17.35	16.68	17.08	16.94	17.22	16.98	17.02	16.48	16.8	15.91	16.05
E1C6U2	C7	E1C6U2_CHICK	0.11	0.19	0.13	1.61		21.53	22.28	22.09	22.21	22.03	21.97	21.92	22.05	22.22	22.13	21.14	22.12	21.75	21.91	21.87	22.29	22	21.9	22.03	22.03	21.84	22.13	21.89	21.54	21.87	21.7	21.53	21.79	21.9	22.02	20.96	22.03	22.01	21.92	21.92	21.85	22.04	21.75	21.96	21.89	21.88	21.94
Q710A0	SPP2	SPP24_CHICK	0.27	0.37	0.13	1.12		19.85	20.07	20.14	20.44	20.48	20.52	20.15	20.32	19.96	20.95	19.39	20.67	20.06	20.49	20.89	20.43	19.91	20.16	20.22	20.49	20.31	20.61	20.57	21.07	19.87	19.64	20.26	19.94	19.84	20.23	20.9	19.86	19.54	20.22	20.11	20.84	20.33	20.77	20.58	19.63	20.08	20.45
F1N869	CSF1R	F1N869_CHICK	0.13	0.2	0.13	1.55		19.44	19.77	19.54	19.26	18.89	18.94	19.47	19.02	18.43	19.48	19.3	19.27	19.07	19.61	19.29	19.13	19.12	19.15	19.4	19.35	19.06	19.47	18.92	18.12	18.71	19.03	19.09	19.01	18.86	18.76	19.16	19.28	19.07	19.39	19.34	19.04	18.97	18.86	19.31	18.8	18.98	19.02
A0A1D5PEA7	GIF	A0A1D5PEA7_CHICK	0.4	0.51	0.12	0.85		20.04	19.72	19.81	20.39	18.88	19.44	19.48	19.32	19.96	19.86	20.21	20.39	20.4	19.73	20.27	19.97	20.12	19.9	19.95	19.65	19.7	20.5	20.14	21.09	20.48	20.13	19.34	19.58	19.65	19.22	20.36	19.86	20.09	20.21	19.84	20	19.89	20.68	20.67	18.56	20.64	19.32
A0A1L1RN32	LOC426820	A0A1L1RN32_CHICK	0.28	0.39	0.12	1.08		19.85	19.69	19.52	19.51	19.42	19.69	19.36	20.11	18.55	20.12	19.23	19.43	19.22	19.12	19.32	19.09	19.39	19.49	19.55	18.16	19.15	19.24	19.17	18.6	19.04	19.4	19.52	19.33	19.54	18.98	19.39	18.78	19.85	19.07	19.43	19.34	19.06	19.14	19.36	19.16	19.19	19.06
F1NDN6	F1NDN6	F1NDN6_CHICK	0.73	0.81	0.11	0.35		18.7	18.88	19.03	20.57	19.97	20.51	19.71	20.03	20.79	20.31	19.84	18.62	19.71	20.3	20.65	20.23	19.7	20.96	20.52	20.48	19.4	19.76	18.03	18.68	22.32	19.25	18.91	20.09	21.35	20.39	20.61	19.69	19.16	19.1	16.59	17.57	18.92	20.38	19.39	19.26	18.9	17.45
A0A140T8F5	PIGR	A0A140T8F5_CHICK	0.49	0.6	0.1	0.69		20.66	20.17	20.21	20.13	20.25	19.71	20.04	20.45	20.22	20.33	20.54	19.98	19.66	20.49	19.82	20.18	19.63	20.16	19.6	20.25	19.82	20.26	20.25	19.68	18.7	20.11	19.82	19.82	18.78	19.85	20.54	20.04	20.09	19.85	19.28	20.92	21.33	20.17	20.1	20.57	20.45	19.2
F1NDH2	AGT	F1NDH2_CHICK	0.29	0.4	0.08	1.07		22.88	22.81	22.53	23	22.91	23.19	22.75	23.04	22.39	22.52	22.69	23.11	22.74	22.87	22.9	22.93	23	23.04	22.61	22.99	22.82	23.07	23.27	22.98	22.8	22.13	22.76	22.87	22.46	22.1	23.29	22.64	22.98	22.81	22.82	23.23	22.69	23.09	22.87	22.87	22.87	23.11
A0A3Q2UJK8	A0A3Q2UJK8	A0A3Q2UJK8_CHICK	0.89	0.94	0.08	0.14		21.41	16.25	14.95	18.16	15.55	17.97	14.17	18.19	14.44	17.93	11.96	17.71	15.33	15.91	15.07	18.3	15.4	17.46	15.27	17.37	13.76	14.06	14.67	15.47	15.02	13.16	17.93	18.65	12.23	15.47	17.39	18.66	14.67	13.49	14.84	17.94	13.74	13.09	19.21	19.29	16.91	14.93
P10184	SPINK5	Ovoinhibitor[...]	0.4	0.51	0.08	0.85		25.87	25.29	25.76	25.98	26.09	25.76	25.54	25.77	25.61	25.51	25.42	25.88	26.02	25.61	25.5	26.01	25.86	25.76	25.58	25.51	25.53	25.61	25.44	23.86	25.13	25.38	25.44	25.55	25.31	25.41	25.76	25.1	25.32	25.57	25.47	25.48	25.8	25.37	25.65	25.78	25.33	25.91
F1NXX9	LBP	F1NXX9_CHICK	0.64	0.73	0.08	0.47		17.75	18.06	18.11	18.64	18.09	17.76	17.45	17.13	18.96	18.38	17.92	18.04	18.26	18.37	17.12	17.82	17.52	17.25	18.32	17.87	18.29	17.8	18.12	14.94	17.8	17.68	17.41	17.75	17.9	17.46	17.46	17.58	17.67	18.02	17.11	17.66	17.24	18.23	18.28	16.88	17.74	17.39
A0A1D5PVD2	CD44	A0A1D5PVD2_CHICK	0.62	0.72	0.07	0.49		17.23	17.44	16.79	17.22	16.97	17.03	16.9	17	17.13	17.43	16.98	16.89	16.69	17.17	16.93	16.91	16.97	16.78	16.64	16.94	16.5	17.6	16.56	14.01	16.33	16.85	17.02	16.76	16.33	17.08	16.43	17.05	16.73	17.24	16.97	16.39	17.21	16.55	16.74	16.95	17.26	17.02
A0A1D5NY41	PGLYRP2	A0A1D5NY41_CHICK	0.51	0.62	0.07	0.67		21.47	21.65	21.96	21.82	21.68	21.82	21.48	21.78	21.21	21.5	22.17	21.09	21.36	21.52	21.36	21.56	21.83	22.03	21.42	21.93	21.6	21.89	21.19	21.54	21.84	21.91	21.67	21.8	20.88	21.64	21.61	22.17	21.55	21.93	22.05	20.61	21.86	21.87	21.14	22.06	21.5	21.98
A0A1D5PK48	APOC3	A0A1D5PK48_CHICK	0.62	0.72	0.07	0.51		23.73	23.45	24.03	23.63	22.67	23.79	23.58	23.71	22.98	23.62	23.23	24.16	23.75	23.74	23.98	22.73	23.8	23.37	23.57	23.95	23.91	24.05	24.35	22.26	23.75	22.97	23.69	23.65	22.95	23.38	22.83	24.24	23.94	23.76	23.72	23.53	24.09	23.77	23.04	23.57	22.85	23.77
P00504	GOT1	Aspartate aminotransferase, cytoplasmic	0.54	0.65	0.07	0.62		18.81	18.43	17.85	18.37	18.26	18.23	17.81	18.74	18.49	18.32	18.45	18.44	17.92	18.56	17.99	18.17	18.1	18.31	17.84	18.3	18.2	18.37	17.96	20.25	18.54	18.19	18.49	17.95	18.34	17.54	18.6	18.56	17.82	18.39	17.79	18.33	17.95	18.53	18.3	18.08	18.26	18.88
A0A3Q2U7A2	A0A3Q2U7A2	A0A3Q2U7A2_CHICK	0.94	0.96	0.04	0.08		15.41	17.5	16.11	15.28	13.6	18.58	15.57	19.14	17.87	15.46	19.88	18.42	17.67	17.97	17.77	18.42	18.19	15.49	16.73	17.08	12.94	17.87	17.53	14.49	13.82	16.91	15.27	17.48	17.37	15.35	16.38	16.52	17.25	19.01	16.38	17.97	13.56	16.01	18.35	18.94	15.39	16.77
F1NJD5	DSG2	F1NJD5_CHICK	0.82	0.87	0.04	0.23		17.56	18.46	17.54	18.78	18.05	18.18	18.12	18.35	18.87	18.58	18.15	18.25	17.15	19.27	18.12	17.69	18.41	18.55	18.09	18.16	18.03	19.08	18.3	17.89	19.27	18	18.94	17.25	18.13	17.63	17.75	18	18.5	18.95	17.74	18.79	17.85	18.78	18.4	17.78	18.65	17.79
E1BQC2	TF	E1BQC2_CHICK	0.52	0.63	0.04	0.64		27.23	26.93	27.09	27.02	27.28	27.51	27.42	27.6	27.13	26.82	27.07	27.13	27.22	27.25	27.23	27.29	27.39	27.07	27.11	27.17	27.21	27.04	27.29	26.8	26.73	27.01	26.96	27.16	27.23	27.13	27.15	26.93	27.31	27.1	27.22	27.04	27.35	27	27.25	27.09	27.26	27.2
A0A1D5PAE8	LTA4H	A0A1D5PAE8_CHICK	0.72	0.8	0.04	0.36		17.97	18.58	17.84	18.12	17.66	16.43	17.77	18.11	18.13	17.93	18.49	18.25	18.09	18.48	17.93	18.12	17.93	18.05	17.81	18.02	18.09	18.42	17.95	17.43	17.73	17.67	18.18	17.92	17.79	17.8	17.78	17.43	17.84	17.96	17.99	18.2	18.1	17.88	18.56	17.74	18.08	17.81
A0A1D5NW68	ALB	Albumin	0.53	0.64	0.04	0.63		29.18	28.48	29.05	29.15	29.07	28.75	28.68	29.08	28.72	29.02	29.17	28.74	29.04	29	28.84	29.49	29.05	29.01	28.92	29.15	29.07	29.36	28.97	28.69	28.9	29.14	28.88	28.87	29.08	28.93	28.8	29.08	28.71	28.79	28.58	28.85	29.33	28.69	28.74	29.26	28.93	29.13
A0A1L1RYU0	GPIHBP1	A0A1L1RYU0_CHICK	0.92	0.95	0.04	0.1		18.57	17.46	16.73	16.02	16.17	16.74	16.88	16.66	18.52	15.46	18.58	18.09	17.8	16.07	18.47	15.85	18.27	17.65	18.82	17.89	18.08	18.33	14.31	14.39	16.85	16.55	18.74	18.23	16.5	18.02	15.87	17.97	18.45	19.08	16.5	16.2	16.37	16.44	18.64	15.76	17.94	17.8
A0A3Q2TX84	A0A3Q2TX84	A0A3Q2TX84_CHICK	0.95	0.97	0.04	0.07		15.09	18.55	18.9	17.63	14.81	17.86	17.62	18.08	15.53	16.59	17.63	20.22	14.11	17.94	17.71	19.25	18.21	18.32	17.14	17.13	12.79	15.02	17.51	14.71	15.39	17.29	16.98	18.35	17.74	13.98	15.31	16.67	17.39	16.41	17.91	19.14	17.07	16.65	19.29	20.15	11.7	16.76
P41366	VMO1	VMO1_CHICK	0.77	0.83	0.03	0.3		23.11	23.49	23.14	23.34	23.38	22.9	22.64	23.03	23.5	23.13	23.28	23.5	23.77	23.49	23.37	23.11	23.14	23.07	22.94	22.98	22.88	22.88	23.37	23.82	23.65	22.99	23.28	23.33	23.18	22.89	23.43	22.53	22.9	23.12	22.65	23.32	23.82	23.74	23.71	23.09	22.98	22.62
A0A1D5PV42	MYT1	A0A1D5PV42_CHICK	0.9	0.95	0.03	0.12		16.87	15.55	15.83	16.8	15.77	16.11	18.08	16.6	17.84	16.63	16.17	15.54	16.77	15.95	16.66	17.93	14.69	17.21	17.69	17.21	17.15	16.49	16.87	17.93	16.05	16.19	15.81	17.45	16.94	17.65	17.09	16.63	17.23	16.52	15.73	16.42	17.09	16.64	17.69	15.92	16.17	16.1
A0A3Q2U8U2	PROZ	A0A3Q2U8U2_CHICK	0.84	0.89	0.03	0.2		18.06	17.11	18.47	18.11	17.64	18.27	17.54	17.56	17.93	17.9	17.35	17.46	17.86	18.07	18.15	18.3	18.18	17.97	17.58	17.73	17.52	17.78	17.28	15.16	17.96	17.88	17.97	17.8	17.7	17.8	17.63	18.05	18.01	17.75	17.81	16.34	17.87	16.13	16.69	18.44	17.66	18.39
F1NV02	APOB	F1NV02_CHICK	0.84	0.89	0.02	0.21		22.53	22.98	23.61	23.16	23.13	23.18	23.54	23.24	23	23.57	23.09	23.28	22.65	23.55	23.1	22.54	23.31	23.47	23.47	22.86	23.15	22.82	23.18	23.54	23.16	23.28	23.2	22.86	23.11	23.23	23.16	23.44	23.14	23.35	23.29	23	23.05	23.05	23.4	23.26	23.14	22.61
A0A3Q2UEN8	TNN	A0A3Q2UEN8_CHICK	0.82	0.88	0.02	0.23		20.62	19.93	19.72	18.99	20.27	19.6	19.82	19.86	20.28	20.01	21.05	20.03	19.63	20.34	20.1	20.3	20.25	20.72	19.98	20.06	20.38	20.29	20.05	19.93	20.13	20.44	20.29	20.1	19.91	20	20.38	20.19	19.66	20.34	20.71	19.96	19.4	19.8	19.58	19.92	20.09	20.37
F1NWX6	PLG	Plasminogen	0.99	0.99	0	-0.01		25.02	24.99	25.12	25.2	25.26	25.2	24.95	25.01	24.93	25.07	25.26	25.11	25.25	25.09	25.15	25.18	24.99	25.04	25	25.14	25.04	25.04	24.97	23.38	24.93	24.82	24.91	25.23	24.99	25.07	25	24.93	25.01	25.04	25.02	25.09	25.27	24.81	24.97	25.05	24.99	25.02
F1NW02	AMY1A	F1NW02_CHICK	0.99	0.99	0	0.02		17.97	18.88	19.67	14.62	19.16	19.2	18.38	19.1	18.38	18.03	18.71	21.2	18.51	17.65	18.72	17.76	19.06	18.47	18.73	17.8	18.34	19	19.08	18.64	18.36	18.68	19.55	18.94	18.79	15.89	17.97	19.05	19.09	18.56	18.95	18.23	18.18	18.55	19.29	18.99	18.7	19.03
E1BWY9	OIT3	E1BWY9_CHICK	0.98	0.99	0	-0.03		18.43	18.98	17.79	18.7	18.13	18.07	18.21	18.43	17.56	18.01	17.83	19.02	18.24	19.17	18.05	17.99	18.02	17.7	18.82	17.45	18.9	17.6	18.57	18.94	17.78	18.46	17.52	18.68	18.73	17.84	18.37	18.42	18.31	18.25	18.36	18.69	18.28	18.16	18.2	18.03	18.48	18.17
A0A3Q3AIA0	A0A3Q3AIA0	A0A3Q3AIA0_CHICK	0.97	0.98	-0.01	-0.04		19.9	18.99	19.55	20.49	19.17	18.92	20.65	20.16	21.07	20.91	20.58	20.9	20.95	19.85	19.81	19.64	19.38	18.96	19.73	17.46	15.9	18.31	21.08	20.5	17.47	18.71	20.37	20.83	20.97	18.95	20.29	20.58	20.66	17.88	19.29	20.09	20.19	18.68	21.18	20.51	19.93	19.3
A0A3Q2UCY6	LOC776594	A0A3Q2UCY6_CHICK	0.86	0.91	-0.01	-0.17		18.2	18.19	18.11	18.45	18.15	18.14	18.18	18.63	18.09	18.22	18.5	18.16	18.16	18.49	18.24	17.94	18.28	18.22	18	18.05	18.29	18.34	18.37	18.28	18.31	18.18	18.48	18.37	17.95	17.82	17.91	18.28	18.1	18.49	18.1	18.35	18.13	18.24	18.07	18.2	18.52	18.3
P11682	APOB	Apolipoprotein B	0.92	0.95	-0.01	-0.11		21.84	22.35	22.67	22.3	22.38	22.27	22.51	22.41	22.42	22.78	22.24	22.42	22.2	22.77	22.33	21.82	22.16	22.62	22.11	21.92	22.18	21.85	22.46	22.75	22.67	22.57	22.42	22.14	22.33	22.43	22.31	22.46	22.4	22.49	22.19	22.23	22.43	22.32	22.68	22.32	22.25	21.55
P01875	P01875	Ig mu chain C region	0.95	0.97	-0.01	-0.06		25.07	25.09	25.24	25.32	24.49	24.18	25.52	25.8	25.83	25.75	25.36	25.44	25.44	25.53	26.07	25.29	24.91	24.55	25.23	25.05	24.45	24.91	25.43	24.23	25.18	24.84	25.11	25.58	24.91	24.92	25.05	25.13	25.13	25.13	24.66	25.29	26.4	24.92	25.58	25.35	25.34	24.45
A0A3Q2UAW0	A0A3Q2UAW0	A0A3Q2UAW0_CHICK	0.98	0.99	-0.01	-0.02		17.27	16.25	18.45	18.09	16.73	17	17.34	17.2	11.91	17.23	16.83	17.7	18.09	18.92	18.45	18.7	18.33	14.99	16.5	16.82	18.4	17.63	16.82	14.59	15.66	17.08	17.62	16.81	16.5	16.31	17.68	18.54	16.71	16.5	18.14	16.87	17.77	14.72	17.27	17.96	16.87	17.21
A0A1D5PNS4	GSN	A0A1D5PNS4_CHICK	0.99	0.99	-0.01	-0.01		20.85	13.6	20.18	20.88	13.73	20.07	19.89	20.97	20.96	20.99	15.51	14.46	20.79	14.49	12.27	20.22	13.3	20.01	20.22	19.94	12.8	21.07	14.17	20.1	19.69	19.29	13.1	21.04	13.73	19.86	13.76	19.78	19.81	13.56	13.07	20.18	20.38	21.01	14.79	19.67	19.88	14.23
A0A3Q2ULQ6	GPLD1	A0A3Q2ULQ6_CHICK	0.74	0.81	-0.02	-0.33		21.26	21.4	21.29	21.66	21.35	21.37	21.61	21.47	21.21	21.49	21.67	21.46	21.76	21.45	21.62	21.3	21.64	21.75	20.97	21.7	21.3	21.62	20.74	21.07	21.26	21.56	21.75	21.38	21.34	21.41	21.29	21.67	21.4	21.55	21.33	21.45	21.46	21.58	20.58	21.62	21.4	21.34
A0A1D5PQ92	LOC112529929	A0A1D5PQ92_CHICK	0.95	0.97	-0.02	-0.06		17.41	18.26	17.37	18.26	18.57	19.02	18.16	18.77	18.56	19.98	18.61	16.29	16.88	18.39	18.38	18.58	17.52	19.34	19.12	18.83	17.39	17.65	16.71	14.16	20.9	17.27	17.19	18.17	20.07	18.65	18.98	17.88	17.68	17.17	15.85	16.2	17.68	18.56	16.75	17.41	17.08	15.62
A0A3Q2UCU3	A0A3Q2UCU3	A0A3Q2UCU3_CHICK	0.98	0.99	-0.02	-0.03		15.85	16.28	17.24	17.34	12.33	17.32	16.85	16.69	16.14	15.08	16.5	13.87	14.67	17.6	17.25	18.11	16.85	16.53	15.1	16.51	14.04	17.4	13.96	15.84	14.02	17.97	15.04	17.89	17.9	14.37	17.98	13.29	13.18	17.62	17.64	14.94	14.62	13.92	18.15	20.56	16.24	17.15
A0A3Q2TV88	A0A3Q2TV88	A0A3Q2TV88_CHICK	0.92	0.95	-0.02	-0.1		21.7	22.35	22.17	22.25	21.68	21.06	22.27	22.04	22.16	21.85	22.21	22.75	22.7	22.37	22.41	21.92	22.95	21.88	25.1	21.27	21.29	21.05	22.28	20.84	22.44	21.84	22.62	22.35	21.95	20.94	21.62	22.56	22.69	21.52	21.95	22.28	24.18	20.2	23.03	22.94	22.42	20.69
A0A1D5PMQ5	LOC420039	A0A1D5PMQ5_CHICK	0.96	0.98	-0.02	-0.05		19.26	19.41	19.5	21.28	21.15	21.65	20.44	21.26	21.62	21.53	20.27	18.85	20.16	21.25	21.43	21.1	20.48	21.96	21.44	21.58	20.33	20.01	19.94	19.1	23.51	20.1	19.42	20.72	22.64	21.51	21.58	20.73	19.67	20.08	18.04	18.64	19.58	21.23	20.15	19.63	19.89	18.34
E1BY93	JCHAIN	Joining chain of multimeric IgA and IgM	0.8	0.86	-0.03	-0.25		22.74	22.74	23.15	23.16	22.53	22.07	22.96	23.61	23.59	23.39	23.02	23.13	23.15	23.5	23.69	23.09	22.87	22.28	22.98	22.75	22.25	22.69	22.89	22.05	22.86	22.72	23.1	23.08	22.52	22.43	22.73	22.88	22.95	22.79	22.72	23.19	24.35	22.69	23.2	23.28	23.18	22.57
A0A1D5PU41	F7	A0A1D5PU41_CHICK	0.73	0.81	-0.03	-0.35		17.96	18.08	18.1	18.45	18.13	18.43	18.06	18.29	18.38	17.99	18.06	18.24	18.39	18.21	18.5	17.75	18.21	18.45	17.64	18.03	18.23	18.15	18.52	16.76	18.25	17.69	18.16	18.29	18.04	18.2	17.95	18.19	18.34	18.04	18.26	18.27	18.33	18.15	17.75	18.6	17.92	18.29
O42404	LICOS	ICOS ligand	0.63	0.73	-0.03	-0.49		18.96	19.25	18.93	19.1	18.61	18.63	18.75	18.96	19.35	19.02	18.99	19.04	18.79	18.98	19.05	18.94	18.5	18.83	19.13	19.06	18.94	18.99	18.18	19.3	19.18	18.8	18.95	18.64	19.1	18.58	18.7	18.91	19.06	18.96	19.02	19.03	19.2	19.28	18.73	18.72	18.92	19.1
A0A1L1RPW4	COL12A1	Collagen type XII alpha 1 chain	0.94	0.96	-0.03	-0.08		14.75	16.8	15.02	15.75	15.48	14.99	15.62	16.52	14.07	16.27	14.94	14.88	14.82	15.93	13.36	13.73	15.54	11.69	13.54	14.15	12.67	15.48	13.57	14.7	13.76	16.09	16.44	15.77	14.69	12.91	14.94	16.21	12.44	15.42	15.72	15.21	16.46	15.35	13	15	14.02	14.98
R4GG01	CPN2	R4GG01_CHICK	0.62	0.72	-0.04	-0.49		21	20.78	20.68	21.07	20.72	20.76	20.38	21	20.8	21.23	21.28	20.79	20.89	21.29	20.8	21.17	20.67	21.16	21.28	20.71	20.71	20.66	20.67	20.61	20.65	21.31	21.48	21.14	21.11	20.7	20.7	20.38	21.14	20.75	20.91	20.94	20.71	21.18	21.03	20.82	20.93	20.67
P14781	CNTN1	Contactin-1	0.76	0.83	-0.04	-0.3		17.75	18.57	18.21	18.5	17.87	18.18	18.15	17.88	17.53	18.41	17.86	18.03	17.86	18.5	18.16	18	18.52	17.84	18.61	17.41	17.29	18.47	16.95	16.63	18.66	18.49	17.67	16.95	17.81	18.23	18.25	17.89	17.71	18.36	18.14	17.85	18.06	18.02	17.62	18.03	18.11	18.31
F1P2M6	LOC419851	F1P2M6_CHICK	0.64	0.74	-0.05	-0.47		23.7	22.91	23.07	22.9	23.81	23.34	23.59	22.1	23	23.14	22.99	23.31	23.24	22.75	23.2	23.16	23.08	23.08	23.08	21.87	23.4	22.53	22.98	22.84	22.94	23.52	23.3	23.12	23.1	22.99	23.62	22.78	23.02	22.92	22.95	23.14	23.59	22.8	23.16	22.77	23.16	23.18
A0A1D5P2X6	STAB1	A0A1D5P2X6_CHICK	0.75	0.82	-0.05	-0.32		16.91	17.71	16.73	17.77	16.75	17.41	17.29	17.69	15.7	17.43	16.61	17.72	16.83	17	16.72	17.04	17.14	16.23	17.04	16.14	16.78	17.27	17.43	14.92	16.87	17.28	16.88	16.44	17.31	16.84	16.96	16.82	17.66	17.49	17.13	16.8	17.04	17.36	17.04	17.08	16.96	17.32
F1NVF3	GC	F1NVF3_CHICK	0.37	0.48	-0.05	-0.91		24.81	24.69	24.7	24.89	24.77	24.82	24.96	24.81	24.62	24.88	24.99	24.62	24.68	24.68	24.92	25.14	24.92	24.78	24.99	24.91	24.87	24.87	24.73	23.89	24.59	24.53	24.87	24.81	25.05	25.07	24.82	25.01	24.74	24.81	24.69	24.84	24.99	24.84	24.78	24.88	24.64	24.84
A0A3Q2UFM0	A0A3Q2UFM0	A0A3Q2UFM0_CHICK	0.91	0.95	-0.05	-0.11		18.23	22.09	19.62	18.28	17.76	16.49	18.88	18.94	19.8	19.3	21.42	18.75	18.68	19.63	18.68	18.29	19.58	17.73	12.38	19.1	16.63	17.52	19.15	14.41	17.66	17.63	18.82	18.95	15.73	18.04	18.02	16.7	19.63	19.47	20.44	20.04	18.75	20.94	20.16	16.84	18.91	17.79
P19121	ALB	Albumin	0.25	0.36	-0.06	-1.16		30.33	30.21	30.12	30.38	30.54	30.12	30.49	30.32	30.01	30.35	30.44	30.14	30.05	30.09	30.09	30.55	30.26	30.29	30.51	30.19	30.21	30.29	30.2	29.57	30.11	30.07	30.23	30.32	30.33	30.37	30.37	30.35	30.4	30.34	30.46	30.31	30.5	30.23	30.19	30.45	30.33	30.06
E1C4Z6	VWF	E1C4Z6_CHICK	0.52	0.62	-0.06	-0.65		19.59	20.25	19.88	19.99	19.89	19.71	19.55	19.83	20.08	19.59	19.48	19.64	19.85	19.65	19.72	19.14	19.72	19.3	19.56	19.32	19.93	19.78	20.28	18.94	19.85	20.14	19.6	19.88	19.52	20.23	19.4	19.85	19.82	19.94	19.42	19.83	20	19.72	19.66	19.36	20	19.87
O93510	GSN	Gelsolin	0.26	0.37	-0.06	-1.14		23.76	23.82	23.83	23.89	23.78	23.95	23.83	23.79	23.57	23.86	23.68	23.77	23.59	23.73	23.47	23.88	23.84	23.63	23.69	23.75	23.69	23.9	23.79	23.61	23.57	23.49	23.82	23.88	24.08	23.57	23.77	23.56	23.68	23.93	23.63	23.83	24.06	24	24.08	23.62	23.75	23.8
A0A1D5PC67	C5	A0A1D5PC67_CHICK	0.19	0.28	-0.06	-1.33		23.51	23.59	23.71	23.54	23.9	23.61	23.67	23.42	23.5	23.36	23.72	23.68	23.57	23.67	23.85	23.65	23.49	23.65	23.56	23.57	23.75	23.4	23.39	23.1	23.49	23.66	23.52	23.69	23.64	23.48	23.72	23.53	23.73	23.66	23.77	23.52	23.55	23.61	23.62	23.85	23.78	23.75
P98157	LRP1	Low-density lipoprotein receptor-related protein 1	0.83	0.88	-0.06	-0.21		15.52	15.5	15.74	15.84	15.58	15.87	15.3	16.37	15.05	15.97	15.57	15.78	14.41	15.85	15.8	14.76	15.67	14.53	15.39	15.49	14.72	16.54	11.6	15.7	15.53	16.1	15.8	15.4	13.23	15.92	15.82	15.88	15.39	15.79	15.98	15.58	15.54	15.78	14.83	15.96	15.68	15.95
A0A1D5PMD9	LOC769704	A0A1D5PMD9_CHICK	0.91	0.95	-0.06	-0.11		21.81	19.67	21.06	20.16	20.56	20.31	18.72	17.89	18.47	19.14	19.31	19.42	14.41	20.62	12.54	20.22	19.85	22	17.87	18.4	20.46	19.67	18.93	13.72	19.3	19.29	18.51	17.95	19.86	19.36	19.07	20.43	16.68	20.49	18.54	19.76	19.27	20.1	18.85	20.77	20.04	18.5
P02001	HBAD	Hemoglobin subunit alpha-D	0.77	0.83	-0.07	-0.3		22.99	22.78	22.19	22.47	22.52	21.43	22.45	24.26	21.95	22.76	23.68	23.37	23.44	23.26	23.63	23.52	23.11	23.43	22.27	24.15	23.81	23.33	24.75	24.37	22.26	24.16	22.53	23.16	22.28	22.76	24.1	23.82	21.93	22.76	23.77	22.75	23.61	23.39	23.71	21.63	24.59	23.7
A0A1L1RKR4	KRT75L4	A0A1L1RKR4_CHICK	0.78	0.85	-0.07	-0.27		20.08	21.22	19.85	20.65	21.25	20.91	21	21.5	21.91	22.88	21.74	20.39	20.12	20.96	21.37	21.29	20.78	21.67	21.97	21.93	20.87	21.26	20.86	20.53	23.4	20.47	20.47	21.29	22.55	21.39	21.83	21.12	21.38	20.78	19.42	20.15	21.02	21.92	20.22	19.84	20.31	19.21
E1BZN8	F12	E1BZN8_CHICK	0.33	0.44	-0.08	-0.99		21.37	21.5	21.38	21.56	21.5	21.56	21.57	21.73	21.18	21.55	21.7	21.41	21.57	21.52	21.5	21.56	21.49	21.3	21.21	21.56	21.23	21.57	21.44	20.04	21.23	21.44	21.55	21.61	21.32	21.22	21.5	21.46	21.43	21.57	21.79	21.61	21.46	21.23	21.35	21.8	21.59	21.66
P23498	SPP1	Osteopontin	0.52	0.62	-0.08	-0.65		19.25	19.7	19.4	19.34	19.52	19.59	19.39	20.07	18.86	19.69	19.39	19.12	18.8	18.93	19.14	19.34	19.76	19.67	18.32	19.22	19.46	19.41	19	17.73	19.68	19.65	19.14	19.89	19.73	18.74	19.09	19.86	18.82	19.11	18.78	19.35	19.25	19.63	19.6	19.35	19.41	19.4
A0A3Q2UFU8		A0A3Q2UFU8_CHICK	0.7	0.79	-0.08	-0.39		23	23.13	21.74	23.32	22.24	21.57	23.6	23.35	23.01	22.79	23.61	22.72	23.71	23.29	23.74	22.93	23.36	21.8	22.99	22.89	22.53	21.89	23.07	22.39	21.53	22.99	23.08	22.91	23.08	22.38	22.35	22.96	23.11	23.2	22.3	23.51	24.44	21.38	24.21	23.55	22.1	22.36
A0A3Q2UC01	BCHE	A0A3Q2UC01_CHICK	0.58	0.68	-0.09	-0.56		19.92	19.47	19.4	20.82	19.94	18.7	19.13	19.28	20.29	19.67	19.97	19.49	19.5	20.32	18.98	19.74	18.51	20.24	19.47	20.1	19.9	19.6	19.84	18.76	19.83	18.82	20.29	19.79	18.74	19.47	19.01	19.81	19.46	19.87	19.43	20.01	19.01	20.19	20.41	19.29	20.71	19.57
P02112	HBB	Hemoglobin subunit beta	0.72	0.8	-0.09	-0.37		25.85	25.62	25.03	25.46	25.5	24.41	25.55	27.11	25.71	25.83	26.69	26.27	26.36	26.16	26.71	26.47	26.07	26.65	25.3	27.31	26.91	26.04	27.74	26.33	25.29	27.29	25.46	26.2	25.21	26.03	27.12	26.95	25.01	25.84	26.7	25.83	26.5	26	26.54	24.42	27.44	26.75
E1C7M0	CPN1	Carboxypeptidase N subunit 1	0.3	0.4	-0.09	-1.05		18.96	18.94	18.86	19.33	18.8	18.9	18.53	19.1	19.02	19.25	19.47	18.98	18.78	19.38	19.1	19.19	18.65	19.13	19.12	19	18.84	18.91	18.75	17.84	18.77	19.41	19.75	19.27	19.04	18.54	18.86	18.97	19.06	18.85	19.23	18.75	18.79	19.37	19.16	19.38	19.15	19.12
P00337	LDHB	L-lactate dehydrogenase B chain	0.41	0.53	-0.09	-0.82		19.18	18.05	19.08	18.94	18.49	18.38	18.81	19.37	18.03	19.14	19.2	18.23	18.43	18.98	18.46	18.69	19.18	18.46	18.94	18.6	18.36	19.16	18.27	17.87	19.07	18.89	18.91	19.03	18.43	17.91	19.29	18.82	18.6	18.65	18.93	18.4	18.22	18.73	19.32	18.31	18.86	18.69
A0A1D5NXJ7	CADM1	A0A1D5NXJ7_CHICK	0.66	0.75	-0.09	-0.45		18.02	18.25	18.02	18.52	18.53	18.24	18.69	18.33	18.21	18.54	18.3	17.9	16.07	19.37	17.69	18.26	18.25	18.32	17.91	18.96	17.98	18.79	17.77	14.95	17.98	18.39	18.36	17.71	17.52	18.48	18.05	18.01	17.96	18.64	18.21	18.27	17.77	18.48	17.73	18.32	18.63	18.31
P08629	TXN	Thioredoxin	0.74	0.81	-0.09	-0.33		13.58	16.23	15.96	15.31	15.29	14.35	15.27	16.84	13.41	15.46	14.93	15.25	14.67	15.75	15.46	15.6	14.83	15.68	13.95	16.54	15.74	15.44	16.39	15.47	14.5	16.31	14.86	15.15	13.48	16	15.22	16.84	14.07	14.71	15.99	14.74	16.23	15.34	16.13	13.62	16.67	15.91
P01994	HBAA	Hemoglobin subunit alpha-A	0.69	0.77	-0.1	-0.41		23.98	23.75	23.12	23.67	23.57	22.5	23.77	25.24	23.4	23.94	24.86	24.41	24.46	24.41	24.84	24.75	24.4	24.74	23.57	25.34	25.17	24.31	25.77	25.78	23.56	25.48	23.65	24.31	23.57	24.12	25.39	25.2	23.24	23.89	25.05	23.91	24.42	24.53	24.76	22.78	25.73	24.9
P07630	CA2	Carbonic anhydrase 2	0.64	0.74	-0.11	-0.47		19.1	19.01	18.37	18.45	18.65	17.66	18.63	20.35	19.28	19.09	20.07	18.92	19.66	19.6	19.71	19.77	19.04	19.97	18.67	19.96	19.78	19.14	21.1	20.39	18.81	20.38	19.02	18.83	18.5	19.14	20.32	19.88	18.25	18.76	19.66	18.99	19.88	19.64	19.97	17.59	20.66	19.74
A0A3Q3AGK3	A0A3Q3AGK3	A0A3Q3AGK3_CHICK	0.73	0.81	-0.11	-0.35		25.86	26.2	26.56	25.92	23.95	23.46	26.09	25.53	24.88	25.34	26.29	25.43	26.12	25.79	24.96	24.34	25.3	23.29	25.14	24.53	25.54	24.72	24.37	24.15	21.52	25.04	23.88	23.84	26.69	25.19	24.64	25.63	25.17	27.41	24.44	25.47	25.5	23.85	27.16	25.84	25.66	24.31
A0A1D5P5L2	F5	A0A1D5P5L2_CHICK	0.033	0.065	-0.12	-2.2		20.79	20.93	20.83	21.04	20.95	20.97	20.73	21.14	21.2	21.1	20.63	20.89	20.98	21.02	20.7	20.8	21.12	20.71	20.77	20.95	20.72	20.89	21.41	20.87	21.22	20.89	21.03	21.39	21.08	20.89	21.05	21.19	20.91	21.14	20.86	21.11	20.84	20.93	20.78	21	21.19	21.13
P43233	CTSB	Cathepsin B	0.42	0.53	-0.12	-0.81		17.07	17.89	16.98	17.78	17.08	17.99	17.55	18.63	17.26	17.73	17.34	17.9	17.37	17.21	17.76	18	18.61	17.79	17.78	17.71	17.33	18.41	17.42	15.37	17.84	18.05	17.91	17.62	17.46	17.76	17.3	17.74	17.72	17.97	17.38	17.44	17.93	17.49	17.94	17.38	17.67	18
P11722	FN1	Fibronectin	0.021	0.045	-0.12	-2.38		23.4	23.38	23.39	23.52	23.24	23.3	23.26	23.42	23.32	23.24	22.92	23.32	23.25	23.28	22.99	23.37	23.1	23.14	23.22	23.04	23.14	23.27	23.46	22.73	23.29	23.31	23.27	23.43	23.4	23.47	23.41	23.23	23.53	23.43	23.24	23.57	23.43	22.95	23.36	23.19	23.51	23.25
A0A3Q2U5V5	A0A3Q2U5V5	A0A3Q2U5V5_CHICK	0.56	0.66	-0.12	-0.59		20.99	21.16	20.98	20.91	20.42	18.63	20.83	20.81	20.51	20.59	20.86	20.95	20.97	20.65	20.87	19.81	20.5	19.56	20.03	20.78	19.77	18.9	20.29	20.21	19.92	19.48	20.47	20.23	20.63	19.8	20.46	21.02	20.87	20.78	20.21	21.12	20.95	18.97	21.53	21.69	21	20.34
P0CB50	PRDX1	Peroxiredoxin-1	0.65	0.74	-0.13	-0.46		17.67	17.28	17.03	16.94	16.63	15.95	16.72	18.91	17.35	17.69	19.02	18.11	18.1	17.63	18.36	18.45	17.22	18.34	16.68	19.16	18.91	17.68	19.37	19.3	16.92	18.95	16.99	17.99	17.57	17.43	19.06	18.52	16.61	17.59	18.63	17.14	17.86	18.24	18.24	16.83	19.01	18.66
Q98936	PTPRG	Receptor-type tyrosine-protein phosphatase gamma	0.26	0.37	-0.13	-1.13		18.35	19.33	17.79	18.3	18.31	18.19	17.85	18	18.41	18.77	18.37	18.68	18.26	18.47	18.39	18.67	18.29	18.13	18.54	18.63	18.2	18.74	18.51	17.88	18.68	18.36	18.41	18.31	18.64	18.71	18.31	18.24	18.34	18.88	18.28	19.24	18.69	19.06	18.83	17.75	17.88	18
A0A3Q2UAA5	LOC107051274	A0A3Q2UAA5_CHICK	0.63	0.72	-0.13	-0.49		25.53	26.24	26.16	25.66	23.95	23.87	26.14	24.77	25.02	25.22	25.99	24.77	26.46	25.31	24.66	24.89	25.49	24.56	26.16	24.39	25.31	24.59	25.01	24.55	23.53	24.77	24.71	24.88	27.09	24.47	24.5	25.57	26	26.44	23.92	24.31	26.66	23.53	27.01	25.46	26.49	23.92
E1C206	SPIA5	E1C206_CHICK	0.17	0.26	-0.13	-1.38		20.36	20.28	19.62	20.16	20.48	19.35	20.16	19.77	20.52	19.96	20.27	19.8	20.17	20.67	20.06	19.37	19.8	19.96	19.94	20.15	19.84	20.51	20.73	19.78	19.92	19.92	20.46	20.67	19.89	19.96	20.13	20.07	19.91	20.3	20.35	20.43	20.09	20.1	20.45	20.37	20.14	20.15
O57579	ANPEP	Aminopeptidase Ey[...]	0.092	0.16	-0.14	-1.72		20.91	21.02	20.65	20.91	20.82	20.84	20.71	20.55	20.65	21.17	21.13	20.89	20.58	21.35	21.15	20.69	21.13	20.99	20.82	21.26	20.66	21.47	20.81	20.83	21.39	21.11	21.5	20.5	20.6	20.85	20.6	21.04	21.34	21.42	20.96	21.41	21.21	21.35	21.28	20.95	21.39	20.94
A0A3Q2UKP2	A0A3Q2UKP2	A0A3Q2UKP2_CHICK	0.15	0.23	-0.14	-1.47		22.96	23.13	22.77	23.04	23.14	22.9	22.8	22.34	22.63	23.08	23.34	23.05	23.41	23.48	23.25	22.37	23.1	23.23	22.6	22.89	22.33	22.97	22.94	21.93	22.98	23.22	23.5	23.09	22.75	23.27	23.23	22.82	23.29	23.22	23	23.25	23.24	22.95	22.63	23.26	22.97	23.15
P51913	ENO1	Alpha-enolase	0.17	0.25	-0.14	-1.41		18.34	17.81	18.28	18.15	18.31	17.82	17.54	18.15	17.84	17.98	18.3	18	17.38	17.63	17.68	17.73	18.12	16.93	17.59	17.87	17.83	17.65	17.36	17.99	18.67	18.14	18.57	17.96	17.99	17.63	17.68	17.93	17.9	17.96	18.17	17.96	17.32	18.21	18.41	18.12	17.93	18.11
A0A1D5PQ63	ENPP2	A0A1D5PQ63_CHICK	0.28	0.39	-0.14	-1.09		17.65	18.41	17.94	18.46	18.31	17.43	17.05	17.91	17.65	18.12	18.31	17.76	17.6	18.18	17.14	17.52	17.98	17.13	17.57	18.05	17.41	17.92	17.91	15.77	18.31	17.9	17.87	18.12	17.84	17.35	17.99	18.19	17.72	17.91	18.13	17.64	17.74	17.82	17.44	17.73	17.64	17.74
A0A1D5P380	EFEMP1	EGF containing fibulin extracellular matrix protein 1	0.024	0.049	-0.15	-2.33		20.82	20.96	20.87	20.87	20.82	20.88	20.86	21.14	20.99	21	20.83	20.77	20.6	20.88	20.74	21.03	20.74	20.67	20.94	20.82	20.5	20.89	20.63	19.93	21.03	21.03	20.96	20.71	21.23	21.09	20.72	20.92	20.87	21.14	20.76	20.74	21.22	20.85	20.99	20.92	20.59	21.02
E1BV78	FGG	E1BV78_CHICK	0.037	0.071	-0.15	-2.15		27.07	26.75	27.09	26.59	26.78	27.1	26.92	26.83	26.61	26.73	26.72	26.79	26.98	26.38	27.12	26.95	26.73	26.77	26.8	26.68	26.41	26.31	26.69	25.99	26.75	26.67	26.88	27.2	26.98	26.88	27.06	26.89	27.05	26.71	26.75	26.84	26.94	26.89	26.91	26.96	26.97	26.7
Q3V6R6	CETP	Cholesteryl ester transfer protein	0.25	0.35	-0.15	-1.18		18.86	18.42	17.85	18.6	18.61	18.96	17.68	18.53	18.51	18.58	17.92	18.5	18.92	18.26	18.37	18.4	18.67	18.89	18.69	18.49	19.02	17.79	18.37	16.57	18.66	18.18	18.2	18.42	18.69	18.72	17.79	18.89	18.62	18.71	19.1	18.84	18.86	18.28	18.28	19.51	18.61	18.27
A0A3Q2U540	A0A3Q2U540	A0A3Q2U540_CHICK	0.71	0.8	-0.16	-0.37		19.62	17.36	17.81	20.38	15.11	17.14	18.06	19.04	17.62	19.38	18.17	18.01	20.81	18.14	16.8	17.56	17.8	16.91	17.2	14.47	13.39	17.5	17.44	15.85	14.47	18.34	16.74	17.65	20.14	17.37	17.57	20.07	16.55	17.3	16.83	18.16	19.95	15.95	17.7	17.92	16.21	17.63
O73775	FBLN1	Fibulin-1	0.021	0.044	-0.16	-2.39		20.72	21.24	21.19	21.32	20.72	21.24	21.06	21.28	21.05	21.15	20.86	21.17	21.06	20.89	20.72	21.18	20.98	20.77	20.98	21.09	20.7	21.19	20.92	20.1	21.26	21.34	21.27	21.05	21.22	21.18	20.76	21.02	21.18	21.17	21.2	21.21	21.3	21.06	21.05	20.82	21.06	21.16
Q02020	FGB	FIBB_CHICK	0.068	0.12	-0.16	-1.87		28.44	28.22	28.36	27.78	28.11	28.44	28.34	28.12	28.21	28.03	27.96	28.08	28.32	27.56	28.48	28.32	27.99	27.99	28.21	27.92	27.81	27.56	28.02	26.81	28.29	27.97	28.07	28.5	28.3	28.19	28.42	28.08	28.4	28.03	28.03	28.29	28.3	28.18	28.29	28.14	28.24	27.87
A0A1D5P6N4	MEP1A	A0A1D5P6N4_CHICK	0.68	0.77	-0.16	-0.42		15.81	16.61	15.66	15.52	16.56	17.8	16.65	14.05	17.2	16.77	16.07	16.25	13.84	16.91	15.79	16.32	14.65	16.22	17.09	15.7	14.17	18.39	17.58	15.35	17.61	16	17.87	13.88	14.46	15.71	13.98	16.22	17.83	17.48	15.8	18.07	16.97	17.33	17.73	14.51	17.72	14.83
P14448	FGA	Fibrinogen alpha chain	0.02	0.043	-0.17	-2.41		27.07	26.69	26.99	26.44	26.86	27.12	27.18	26.9	26.51	26.68	26.59	26.69	26.86	26.38	27.09	27.07	26.8	26.77	26.91	26.63	26.54	26.31	26.65	26.23	26.67	26.75	26.8	27.15	27.04	26.85	27.14	26.95	27.18	26.73	27	26.91	26.89	26.84	26.89	26.96	27.09	26.7
A0A3Q2U289	LOC107050604	A0A3Q2U289_CHICK	0.18	0.27	-0.17	-1.36		16.23	16.72	16.55	16.48	16.04	16.59	16.38	16.78	16.31	16.66	16.08	16.29	16.03	16.73	16.44	15.6	16.6	16.17	16.18	16.2	14.94	16.76	16.11	14.98	16.63	16.89	16.86	16.09	16.25	16.25	15.39	16.56	16.45	16.96	16.5	16.55	16.84	16.15	16.69	15.56	16.81	16.44
P25155	F10	Coagulation factor X	0.022	0.046	-0.17	-2.36		19.96	19.76	19.55	19.8	19.96	19.62	19.35	19.92	19.19	19.94	19.76	19.91	19.76	19.98	19.95	19.87	19.89	19.94	19.53	19.75	20.04	19.53	19.82	18.82	20.12	19.79	20.35	20.13	19.92	19.75	19.86	19.92	19.8	19.57	20	19.85	19.94	20.02	19.64	20.19	19.63	20.14
E1BY61	FGL1	Fibrinogen like 1A	0.18	0.27	-0.18	-1.35		17.37	17.12	17.22	17.46	16.87	17.51	17.56	16.77	17.1	17.08	17.11	16.67	16.56	16.49	16.74	16.8	16.18	16.89	17.14	16.74	15.78	17.01	16.77	15.15	16.71	16.95	17.46	17.03	17.48	17.09	16.37	16.88	17.12	17.29	17.3	16.64	17.33	17.16	17.08	17.01	17.6	16.98
A0A3Q2U8K0	A0A3Q2U8K0	A0A3Q2U8K0_CHICK	0.035	0.068	-0.18	-2.17		23.93	24.2	23.74	24.23	23.96	23.88	23.93	23.53	23.38	24.28	24.29	23.86	24.18	24.19	24.51	23.85	23.92	24.44	23.8	24.21	23.92	24.42	23.37	23.44	23.93	24.36	24.45	24.11	23.99	24.36	24.16	24.31	23.92	24.31	24.28	24.44	24.15	24.21	23.95	24.14	24.35	24.12
A0A3Q3ANZ2	A0A3Q3ANZ2	A0A3Q3ANZ2_CHICK	0.014	0.031	-0.19	-2.55		23.3	23.7	23.32	23.74	23.62	23.53	23.69	23.2	23.34	23.75	23.94	23.48	23.69	23.59	23.98	23.67	23.67	24.03	23.59	23.92	23.85	24.16	23.02	23.13	23.66	24.01	23.9	23.72	23.89	23.89	23.96	23.96	23.51	23.94	23.78	23.93	23.76	24	23.76	23.67	24.06	23.61
F1NPN3	SERPINA10	F1NPN3_CHICK	0.05	0.093	-0.19	-2.01		19.91	19.33	19.36	19.11	19.68	19.3	19.24	19.24	19.46	19.45	19.16	19.52	19.23	19.7	19.4	19.83	19.52	19.19	19.33	19.8	19.19	19.38	19.61	18.06	19.66	19.05	19.88	19.84	19.23	19.2	19.75	19.26	19.62	19.45	19.45	19.99	19.3	19.65	19.79	19.65	19.22	19.77
A0A3Q2U5M8	A0A3Q2U5M8	A0A3Q2U5M8_CHICK	0.43	0.54	-0.2	-0.79		26.44	26.62	26.15	26.23	24.86	25.03	26.91	25.11	25.42	25.88	26.43	25.84	27.49	26.48	25.33	25.7	26.41	24.88	26.59	24.76	25.69	25.55	25.19	24.72	24.21	25.82	25.67	25.65	27.26	25	25.62	26.24	26.42	27.14	24.98	25.5	27.48	24.35	27.03	26.19	27.26	25.1
A0A1D5PXL0	GLB1	A0A1D5PXL0_CHICK	0.16	0.24	-0.2	-1.44		15.67	17.09	16.23	17.29	17.2	16.96	15.88	16.15	17.3	16.7	16.71	16.38	16.22	16.79	16.43	16.48	17.2	16.71	16.8	17.12	16.84	16.85	16.1	15.81	17.18	16.93	16.59	17.21	17.25	16.17	17.41	17.29	17.01	16.8	15.69	17	16.49	17.05	16.28	17.34	16.32	16.8
F1N9T1	F1N9T1	F1N9T1_CHICK	0.66	0.75	-0.2	-0.44		18.12	17.57	18.7	18.69	18.13	18.24	12.57	18.03	16.55	18.38	18.34	18.05	18.45	18.01	18.06	18.39	18.29	18.16	13.69	18.85	17.5	19.29	17.68	12.62	18.83	18.17	18.21	17.75	18.39	18.38	17.12	18.59	17.46	14.62	14.12	18.69	17.81	16.45	18.74	18.49	17.02	18.56
A0A1D5NYF3	FABP4	Fatty acid-binding protein 4	0.59	0.7	-0.2	-0.54		12.28	17.11	17.53	14.75	16.46	13.81	15.27	16.75	16.17	14.22	15.35	14.88	14.34	12.95	12.25	12.89	14.19	13.77	15.08	13.51	14.42	15.85	14.02	15.7	16.5	15.29	15.68	14.51	14.53	15.62	13.42	13.74	13.61	13.81	14.73	13.34	15.81	16.54	15.94	14.66	15.5	15.05
A0A3Q2U4J3	PLXNB2	A0A3Q2U4J3_CHICK	0.37	0.49	-0.2	-0.9		15.72	16.15	15.58	16.33	15.69	15.31	15.29	15.37	15.1	15.85	15.81	13.46	14.53	15.95	15.45	15.32	15.55	15.8	15.55	15.18	16.05	15.24	14.61	15.02	16.1	16.69	16.39	16.22	12.13	16.27	16.06	15.7	15.61	15.43	15.66	14.87	16.14	14.89	15.23	15.37	16.21	15.17
A0A1D5PGI8	A0A1D5PGI8	A0A1D5PGI8_CHICK	0.099	0.17	-0.21	-1.68		19.07	19.64	19.17	19.31	19.11	19.37	18.96	18.98	19.63	19.45	19.47	19.64	19.31	19.35	19.46	19.43	19.21	19.11	19.35	19.35	19.28	19.48	19.42	16.74	19.91	19.16	19.28	19.56	19.57	19.22	19.57	19.08	19.12	19.61	18.9	19.75	19.57	19.25	19.66	19.11	19.39	19.37
E1C6L4	PROS1	E1C6L4_CHICK	0.002	0.0058	-0.21	-3.27		20.66	20.74	20.59	20.83	20.56	20.73	20.09	20.46	20.51	20.76	20.77	20.75	20.3	20.77	20.75	20.82	20.68	20.45	20.63	20.64	20.65	20.73	20.49	19.62	20.8	20.74	20.93	20.81	20.76	20.73	20.62	20.78	20.73	20.89	20.62	20.84	21.04	20.65	20.67	20.68	20.6	20.67
F1NZ70	NOTCH1	F1NZ70_CHICK	0.15	0.24	-0.21	-1.45		16.16	17.53	16.04	16.56	15.71	16.79	15.94	17.16	16.94	16.71	16.21	16.53	16.86	16.34	16.24	16.77	16.5	14.89	15.7	16.02	16.52	17.13	15.46	15.77	16.63	16.44	16.55	16.38	16.53	16.71	16.26	17.04	16.58	16.9	16.57	16.8	17.14	15.92	15.95	16.15	16.68	16.57
A0A3Q2TUE5	A0A3Q2TUE5	A0A3Q2TUE5_CHICK	0.45	0.56	-0.21	-0.76		21.66	22.35	22.11	22.27	20.94	20.1	24.62	21.01	21	21.27	21.79	21.15	21.68	21.72	21.93	23	22.32	21.58	20.5	20.96	22.02	21.76	21.71	21.94	20.27	21.33	21.79	21.1	21.58	21.1	22.33	21.81	23.31	24.99	20.9	22.32	22.9	22	23.62	21.91	22.01	20.49
O57535	O57535	Nucleoside diphosphate kinase	0.3	0.4	-0.21	-1.05		16.61	17.98	18.16	18.08	18.1	17.9	16.3	17	17.7	17.89	18.01	16.71	17.23	16.55	17.78	17.53	18.28	16.11	17.28	17.9	16.52	18.59	17.23	17.79	18.29	18.58	16.78	16.59	17.93	16.6	18.28	17.24	16.38	17.08	18.41	17.98	17.04	17.91	18.08	18.13	17.14	18.96
A0A3Q2U7L8	A0A3Q2U7L8	A0A3Q2U7L8_CHICK	0.38	0.49	-0.21	-0.89		22.88	22.19	23.14	22.78	22.11	20.69	22.32	23.37	21.8	23.01	22.56	22.34	23.58	22.1	22.64	22.72	21.67	21.85	23.66	21.2	21.61	21.4	22.5	22.43	21.72	22.52	22.8	23.14	22.49	21.37	21.74	22.79	24.02	22.78	22.04	22.86	24.41	20.5	22.88	23.54	22.14	22
A0A3Q2TXS3	A0A3Q2TXS3	A0A3Q2TXS3_CHICK	0.36	0.47	-0.21	-0.92		20.51	21.86	21.68	20.92	20.24	21.57	21.31	21.63	21.88	21.74	20.76	22.07	21.98	21.81	21.14	20.73	21.03	20.44	22.3	20.06	21.46	20.17	21.8	20.6	21.46	20.41	21.65	21.4	21.18	21.64	19.97	22.34	21.71	21.87	20.31	22.01	23.14	20.2	22.26	22.25	21.41	19.7
A0A3Q3ALL3	NEO1	A0A3Q3ALL3_CHICK	0.17	0.25	-0.22	-1.4		17.8	17.91	17.57	18.23	18.02	17.91	18.18	18.02	17.81	18.48	17.58	18.04	17.81	18.42	17.94	17.83	18.09	18.03	17.89	18.16	17.9	18.75	17.6	14.72	17.97	17.9	18.41	17.72	18.15	18.21	17.87	17.85	18.28	18.52	18.06	18.55	17.74	18.2	18.16	17.4	18.25	17.76
A0A1L1RNR4	KNG1	A0A1L1RNR4_CHICK	0.0022	0.0064	-0.23	-3.23		23.85	23.44	23.49	23.79	23.86	23.69	23.44	23.72	23.54	23.82	23.82	23.85	23.77	23.69	23.65	23.54	23.66	23.59	23.55	23.85	23.9	23.84	24.01	22.4	23.93	23.72	24.02	24.12	23.6	23.65	23.83	23.85	23.85	23.74	23.97	23.95	24.06	23.88	23.91	24.15	23.85	23.82
F1NHI4	SOD3	F1NHI4_CHICK	0.23	0.33	-0.23	-1.21		18.36	19.71	20.13	19.45	17.63	19.6	18.73	19.48	19.83	18.9	19.13	19.78	18.48	19.58	19.56	18.95	19.22	19.1	20.27	18.55	18.63	19.29	19.11	18.66	19.02	20.19	20.48	20.16	19.13	18.92	19.79	19	19.75	19.15	19.49	19.8	18.86	20.23	20.19	19.09	17.32	18.92
A0A1D5PCD2	A0A1D5PCD2	A0A1D5PCD2_CHICK	0.0025	0.007	-0.23	-3.19		26.65	26.63	26.56	26.7	26.69	26.41	26.58	26.09	26.15	26.79	27.08	26.51	26.98	27.16	26.81	26.52	26.97	27	26.47	27.01	26.61	26.66	26.66	25.92	26.81	26.84	27	26.88	26.6	27.01	27.01	26.68	26.97	26.95	26.76	26.96	26.91	26.76	26.52	26.91	26.93	26.95
P07322	ENO3	Beta-enolase	0.27	0.38	-0.24	-1.1		18.77	17.95	17.37	16.69	18.24	17.78	17.6	18.18	17.36	17.53	16.92	17.36	17	17.82	16.81	17.84	17.41	17.4	18.09	17.46	17.45	17.66	17.84	15.07	18.98	17.26	16.88	17.24	17.16	17.44	19.13	19.33	17.24	17.64	16.35	17.56	18.09	17.35	17	17.78	17.35	19.61
R4GM10	ALDOC	Fructose-bisphosphate aldolase	0.013	0.029	-0.24	-2.59		17.7	17.44	17.74	17.77	17.64	17.43	17.3	17.74	16.73	17.18	17.72	17.66	17.23	17.29	16.74	17.5	17.66	17.02	16.94	17.51	16.83	17.99	17.87	16.82	18.01	17.62	18.11	17.55	17.5	17.43	17.77	17.76	17.52	17.75	17.68	17.66	17.36	17.47	17.39	17.58	17.58	18.01
A0A3Q2UH03	A0A3Q2UH03	A0A3Q2UH03_CHICK	0.55	0.65	-0.24	-0.6		19.13	20.61	20.13	19.57	19.41	18.3	20.58	18.98	17.58	19.25	19.52	19.83	18.33	20.25	20.13	17.47	20.71	18.38	19.72	18.41	16.47	19.47	19.18	14.22	17.69	19.24	18.89	18.72	20.29	19.24	19.1	20.53	19.43	20.2	19.42	19.65	21.8	18.1	19.67	20.26	17.69	19.24
A0A3Q2U7P5	CFD	A0A3Q2U7P5_CHICK	0.032	0.064	-0.24	-2.21		20.74	20.82	21.04	21.27	21.48	21.23	20.72	21.26	20.86	21.26	21.69	21.54	21.09	21.36	21.42	20.67	21.07	20.95	21.34	20.75	20.85	20.77	19.96	20.12	21.15	21.28	21.3	21.66	21.72	21.46	21.72	21.08	21.67	20.67	21.29	20.89	21.24	20.85	21.33	21.5	21.41	21.11
A0A1L1RRQ8	SPIA9	A0A1L1RRQ8_CHICK	0.076	0.13	-0.24	-1.81		16.76	17.3	16.89	17.77	17.43	17.62	17.17	17.65	17.31	18.1	17.19	17.23	17.52	17.76	17.69	16.69	17.94	17.43	16.64	17.57	17.46	17.61	17.63	15.39	17.28	17.55	17.56	17.94	16.98	16.92	17.1	17.34	17.73	17.36	17.77	17.99	17.53	17.82	17.36	18.14	17.48	17.88
A0A3Q2UFL0	A0A3Q2UFL0	A0A3Q2UFL0_CHICK	0.43	0.54	-0.24	-0.79		18.39	19.79	18.79	19.85	17.91	18.21	18.48	19.04	21.34	17.98	20.55	19.94	19.48	18.91	18.44	19.3	18.83	17.79	18.29	18.2	18.13	18.56	18.36	15.31	17.8	17.61	19.02	19.31	17.73	17.62	18.73	19.5	20.8	20.35	18.2	19.29	19.63	18.06	19.64	20.06	19.45	17.73
E1C1G8	FBLN5	E1C1G8_CHICK	0.0056	0.014	-0.24	-2.9		16.81	17.07	16.45	16.29	16.7	16.92	16.46	16.51	17.15	16.62	16.86	17.15	16.5	16.85	16.39	16.52	16.44	16.07	17.11	16.88	16.53	16.83	16.89	16.67	16.65	16.75	17.03	16.79	17.42	16.85	16.93	16.37	17.1	17.16	16.7	17.19	17.11	16.7	16.9	16.55	16.49	17.08
A0A1L1RIW5	KRT8	A0A1L1RIW5_CHICK	0.49	0.6	-0.24	-0.7		19.49	20.71	19.42	19.64	20.84	20.85	21.46	20.84	17.71	22.83	21.11	19.17	19.2	20.78	21.33	19.79	19.71	21.18	19.17	20.93	20.69	19.87	19.58	15.36	21.04	19.66	19.81	20.11	22.21	21.36	20.75	20.49	20.63	21.09	19.39	19	19.6	20.82	19.28	19.69	19.78	18.7
Q90890	LY86	Lymphocyte antigen 86	0.18	0.27	-0.25	-1.35		17.29	17.46	17.76	17.93	17.45	17.99	17.7	17.76	16.98	17.16	17.6	17.3	16.97	17.33	17.25	17.99	16.76	16.4	17.16	16.27	16.98	17.86	15.41	15.07	17.87	17.61	17.79	17.21	17.06	17.89	17.43	17.23	17.2	17.99	17.71	17.07	17.96	17.08	17.14	17.14	16.89	18.19
F1NI07	F1NI07	F1NI07_CHICK	0.001	0.0031	-0.26	-3.51		20.62	20.53	20.21	21.01	20.57	20.43	20.26	20.09	20.56	21	20.66	20.65	21.02	20.79	20.78	20.02	20.63	20.18	20.38	20.67	20.29	20.45	20.67	20.81	20.83	20.63	21.22	21.2	20.42	20.59	20.69	20.53	20.6	20.92	20.97	21.05	20.72	21.08	20.84	20.87	20.8	20.68
P07583	CG-1B	Beta-galactoside-binding lectin	0.43	0.54	-0.26	-0.8		14.31	15.32	16.69	13.35	16.29	16.1	16.24	15.15	15.32	12.98	15.56	13.96	14.29	16.05	15.79	15.63	15.72	15.51	14.65	14.62	13.92	16.39	15.98	14.93	14.95	16.74	16.16	15.87	15.39	16.33	15.53	16.38	15.58	16.23	15.41	13.05	16.47	15.66	13.72	16.66	16.68	16.82
A0A3Q2TTY6	WDFY3	A0A3Q2TTY6_CHICK	0.037	0.071	-0.26	-2.15		22.16	22.86	22.22	23.36	22.8	22.77	22.99	22.41	23.32	22.91	22.43	22.44	22.65	22.54	22.79	22.98	22.68	23.06	23.51	23.55	23.35	23.22	23.77	23.22	22.89	22.49	22.34	23.27	23.44	23.27	23.43	23.31	23.22	22.92	22.98	23.16	22.78	23.6	23.49	23.01	23.5	22.15
A0A1D5PGB0	AMH	A0A1D5PGB0_CHICK	0.15	0.24	-0.27	-1.45		16.04	18.2	17.97	17.63	17.6	17.33	17.56	18.01	17.49	18.54	16.04	18.22	18.55	18.07	17.36	18.26	18.42	16.96	16.99	18.5	17.47	18.55	17.88	19.59	18.66	17.31	18.45	18.84	17.94	17.57	17.2	18.09	18.57	17.38	18.06	18.44	17.62	18.57	17.89	17.87	18.77	17.86
F1NZ84	F13B	F1NZ84_CHICK	6.6e-05	0.00032	-0.27	-4.37		19.94	19.54	19.61	20.17	19.75	19.73	19.58	19.55	19.84	19.83	19.92	19.95	19.45	19.75	19.97	20.03	20.1	19.61	19.59	19.71	19.79	19.8	20.12	19.67	20.26	19.78	20.28	20.35	20.23	19.77	20.14	20.08	19.88	19.87	20.05	20.43	20.04	19.96	19.91	19.76	20.02	20.12
F1NEQ4	F1NEQ4	F1NEQ4_CHICK	0.0048	0.012	-0.27	-2.96		22	22.23	21.91	22.44	22.34	22.19	22.21	21.88	21.84	22.32	22.33	21.95	22.3	21.9	22.53	22.3	22.17	22.43	22.33	22.45	22.5	22.83	21.45	21.01	22.21	22.74	22.61	22.3	22.47	22.64	22.52	22.6	22.11	22.49	22.48	22.07	22.33	22.37	22.2	22.44	22.66	22.24
P09207	P09207	Tubulin beta-6 chain	0.45	0.57	-0.27	-0.75		14.32	13.88	14.16	13.93	14.33	11.98	14.72	16.36	12.19	14.96	15.7	15.47	14.84	15.46	15.54	14.97	15.34	15.62	14.47	16.57	15.02	14.95	17.74	14.32	14.9	16.4	14.26	14.42	14.02	14.36	15.6	16.44	14.67	14.24	15.83	12.95	15.46	14.88	14.15	13.64	17.44	16.25
P51887	FMOD	Fibromodulin	0.26	0.36	-0.27	-1.15		16.87	18.15	17.21	18.26	16.59	17.23	16.69	16.91	18.21	17.82	17.32	17.52	16.98	16.24	17.21	18.14	17.62	16.48	17.55	18.16	18.11	18.64	17.29	18.03	17.16	17.75	17.27	17.78	19.13	18.29	18.38	18.9	17.64	18.08	17.78	14.36	17.39	17.41	17.16	17.29	16.45	18.29
A0A3Q2U3K4	A0A3Q2U3K4	A0A3Q2U3K4_CHICK	0.39	0.51	-0.28	-0.86		20.35	19.25	20.8	19.1	18.53	17.5	20.12	20.44	19.74	19.99	20.65	20.83	20.56	18.9	21.37	18.04	20.13	19.21	19.97	17.53	20.27	19.85	19.98	16.61	18.57	18.78	18.93	19.65	21.09	20.01	19.6	19.81	20.98	19.36	19.02	20.7	21.66	18.42	19.4	20.68	19.31	18.09
A0A3Q2U343	A0A3Q2U343	A0A3Q2U343_CHICK	0.5	0.61	-0.28	-0.68		21.32	21.24	21.14	21.63	19.59	19.88	22.35	20.92	21.47	21.64	21.67	21.33	22.9	21.28	20.16	20.19	22.76	20.67	20.57	20.72	20.55	20.87	20.31	18.22	20.97	21.32	21.67	14.48	19.74	20.43	20.73	22.14	20.62	22.08	21.7	21.2	23.27	20.45	22.95	20.69	22.25	20.78
Q03696	Q03696	Neuronal-glial cell adhesion molecule	0.16	0.24	-0.28	-1.44		20.95	20.57	19.85	21.11	20.79	19.61	20.85	20.78	20.87	19.96	20.94	21.35	20.33	21.7	19.65	19.31	20.58	20.93	21.5	21.28	19.25	20.68	21.05	20.53	20.9	21.3	20.23	21.31	21.01	20.94	20.24	20.79	21.67	21.81	21.28	21.02	20.62	20.89	19.57	19.51	21.52	20.97
P51890	LUM	Lumican	5.1e-06	3.1e-05	-0.29	-5.14		23.39	23.87	23.5	23.53	23.62	23.47	23.45	23.58	23.52	23.76	23.48	23.3	23.1	23.49	23.22	23.81	23.76	23.5	23.7	23.62	23.41	23.87	23.85	23.56	24.04	23.7	23.6	23.98	23.83	24	23.94	23.86	23.77	23.76	23.76	23.78	23.98	23.92	23.89	23.72	23.87	23.56
Q90997	TFRC	Transferrin receptor protein 1,	0.0028	0.0076	-0.29	-3.15		20.3	20.98	21.13	20.69	20.76	20.96	21.08	21.09	20.6	20.77	20.99	21.37	20.93	21.45	20.89	20.72	21.69	21.01	20.51	20.91	20.33	20.92	21.28	20.09	21.62	21.23	21.51	21.06	20.82	21.36	21.05	21.1	21.36	20.8	20.97	21.29	21.12	20.91	21.28	21.04	21.48	21.33
A0A3Q2UFV8	EXTL2	A0A3Q2UFV8_CHICK	0.00033	0.0012	-0.3	-3.87		19.03	19.32	19.03	19.63	19.16	19.13	19.05	19.01	18.82	19.44	19.19	18.97	19.23	19.41	19.3	19.04	19.75	18.97	19	19.34	19.02	19.83	19.05	18.19	19.79	19.6	19.75	19.43	19.43	19.22	19.55	19.15	19.34	19.37	19.58	19.43	19.62	19.48	19.44	19.38	19.61	19.23
F1ND07	PSME4	F1ND07_CHICK	0.0026	0.0072	-0.3	-3.18		28.93	28.64	28.27	28.53	28.85	28.69	28.09	28.76	29.24	28.74	28.69	28.25	28.85	28.83	28.9	28.97	29.1	29.2	29.48	29.13	28.89	28.85	29.34	29.67	29.15	29.27	28.83	29.08	29.5	28.47	29.58	29.12	29.24	29.38	29.1	28.92	29.14	29.38	28.95	29.54	29.34	29.1
Q90999	TGFBR2	TGF-beta receptor type-2	0.42	0.53	-0.3	-0.81		15.98	16.51	16.18	15.36	17.4	15.89	15.29	17.75	15.89	16.32	15.68	17.63	15.24	15.09	17.57	16.39	15.96	13.7	13.37	14.89	15.95	15.69	17.39	16.23	18.22	16.49	17.79	13.37	15.58	18.06	13.72	14.6	15.45	14.14	18.01	17.11	16.42	16.16	15.74	17.61	18.09	16.87
Q5ZMD1	YWHAQ	14-3-3 protein theta	0.24	0.35	-0.31	-1.18		16.08	16.1	16.85	16.08	17	15.71	16.79	16.8	12.96	15.02	16.31	16.19	14.21	16	14.38	15.47	15.71	15.27	15.53	16.11	15.48	16.91	16.36	13.97	15.76	16.79	16.63	15.94	15.62	16.55	16.25	16.36	16.53	15.65	16.68	14.53	16.17	13.26	15.41	15.63	17	16.68
F1NPQ2	MINPP1	Multiple inositol polyphosphate phosphatase 1	0.01	0.024	-0.31	-2.68		18.58	19.54	18.54	19.54	18.55	19.36	18.32	19.5	18.98	19.49	19.35	19.29	19.38	18.76	19.35	19.62	19.54	19.71	19.44	19.07	19.06	20.11	19.59	19.31	19.95	19.67	19.95	19.79	19.52	19.53	18.97	19.24	19.77	20.05	19.2	19.47	19.65	19.6	20.16	19.2	19.25	19.75
A0A3Q2UG49	BTD	A0A3Q2UG49_CHICK	0.0011	0.0032	-0.31	-3.49		16.94	17.5	16.5	17.7	16.78	17.47	17	17.2	16.97	17.63	17.39	17.03	16.96	16.69	17.26	17.72	17.17	17.47	17.38	17.79	17.21	17.62	17.21	17.4	17.47	17.55	17.44	18.02	17.82	17	17.54	17.51	17.4	17.92	17.82	17.35	17.78	17.8	17.32	17.63	17.42	17.77
A0A1D5PU53	CD55	A0A1D5PU53_CHICK	0.39	0.51	-0.31	-0.86		14.62	14.88	14.38	15.44	14.63	15.05	13.4	16.38	14.74	12.69	13.41	14.44	13.61	13.44	13.11	13.84	14.28	13.38	15.46	15.98	12.68	16.52	11.42	14.62	15.97	15.27	13.91	13.28	14.05	13.86	14.53	13.99	17.68	14.92	15.02	14.2	13.77	14.5	15.14	16.52	12.41	16.07
F1NP60	MRC2	F1NP60_CHICK	0.12	0.2	-0.32	-1.58		13.28	14.7	15.77	15.33	16.24	16.13	15.29	15.7	15.28	15.94	14.77	16.27	15.32	15.61	14.79	16.11	15.34	14.93	16.22	15.4	15.94	16.49	14.43	15.2	15.1	15.76	15.99	13.26	15.95	16.1	15.78	16.21	15.85	16.36	16.22	15.54	16.3	16.13	16.05	15.45	16.03	16.26
E1BZE1	AHSG	E1BZE1_CHICK	0.00055	0.0018	-0.33	-3.7		24.45	24.46	24.22	24.58	24.66	24.64	24.47	24.56	24.06	24.94	24.32	24.32	24.51	25.03	25.13	24.16	24.52	24.27	24.42	24.36	24.43	24.14	24.23	23.43	24.41	25.06	24.88	24.94	24.43	25.11	24.92	24.77	24.38	24.57	24.93	24.79	25.23	24.61	24.5	25.16	24.51	24.81
A0A1D5PW86	MAN1A1	A0A1D5PW86_CHICK	0.014	0.031	-0.33	-2.56		16.42	16.81	17.02	17.13	16.76	17.07	17.01	17.35	16.77	16.69	17.02	16.46	16.78	16.64	16.94	16.83	17.2	16.32	17.09	16.47	16.98	17.06	16.45	14.31	17.31	16.96	17.19	17.39	16.97	16.8	17.13	17.49	16.73	17.58	17.18	16.68	17.07	17.14	16.9	17.16	17.02	16.91
A0A3Q2U3V9	LOC100858647	A0A3Q2U3V9_CHICK	0.0049	0.012	-0.33	-2.95		23.69	23.7	23.72	23.58	24.07	24.16	23.36	23.99	23.69	23.9	23.42	23.87	23.68	23.71	24	24.02	24.18	23.64	24.03	23.32	23.8	23.77	23.86	21.96	23.68	23.85	23.96	24.11	23.41	24.37	24.32	23.96	24.26	23.88	23.86	24.21	24.94	23.68	24.39	24.21	23.63	24.12
A0A1D5PVT6	A0A1D5PVT6	A0A1D5PVT6_CHICK	0.0076	0.019	-0.33	-2.79		17.33	17.89	17.57	18.26	17.39	17.83	17.73	18.24	17.69	18.03	17.62	17.67	16.41	17.95	17.34	17.65	17.68	16.85	17.3	17.36	17.38	18.54	17.5	16.88	17.99	18.87	18.15	17.61	18.03	18.11	17.9	18.11	17.73	18.16	18.03	17.52	18.07	17.99	17.79	18.16	17.66	17.7
F1NJM9	MYOC	F1NJM9_CHICK	0.015	0.034	-0.34	-2.51		18.61	19.51	18.98	18.4	18.5	18.8	19.49	19.78	17.93	19.16	18.8	18.65	18.22	18.29	18.12	18.42	18.36	18.7	18.98	18.2	18.26	18.74	18.81	18.21	19.88	20.19	18.92	18.6	18.97	19.62	18.64	18.69	18.86	19.37	18.59	19.1	19.05	18.2	19.22	18.63	19.06	18.54
F1P2W2	ATRN	F1P2W2_CHICK	8.3e-06	4.9e-05	-0.34	-4.99		21.11	20.81	21.15	20.83	20.93	20.59	20.48	21.1	21.28	21.44	20.78	21.04	20.89	21.18	21.12	21.28	21.03	20.84	20.88	20.95	20.67	21.01	20.79	20.4	21.12	21.06	21.04	21.43	21.11	21.4	21.38	21.29	21.2	21.27	21.44	21.7	21.22	21.53	21.35	21.53	21.24	20.96
A0A1D5P6S4	A0A1D5P6S4	A0A1D5P6S4_CHICK	0.16	0.25	-0.34	-1.41		17.69	18.58	17.8	18.2	18.36	18.84	17.78	17.82	18.79	18.79	18.81	18.43	16.95	19.12	18.04	18.23	19.09	18.15	18.29	18.89	18.04	18.99	18.87	17.93	19.65	18.27	20.42	16.39	16.97	18.62	17.5	18.88	20.25	19.25	18.08	19.55	19.49	19.21	19.64	17.98	19.75	18.27
A0A1D5NW08	F8	A0A1D5NW08_CHICK	0.0014	0.0041	-0.34	-3.4		17.48	18.1	17.9	18.06	18.25	17.61	17.92	18.36	17.55	18	18.09	17.56	17.86	17.91	17.53	18.2	18.67	17.75	17.79	17.99	17.13	18.33	17.97	17.85	18.33	18.74	18.49	17.98	18.01	18.3	17.83	18.58	18.47	18.57	18.5	18.44	17.36	17.89	18.18	18.2	18.83	18.38
A0A3Q3AT29	PPIA	A0A3Q3AT29_CHICK	0.17	0.26	-0.34	-1.39		16.41	16.7	15.7	15.96	15.88	14.88	15.64	17.29	15.99	16.28	17.19	17.11	16.96	16	17.15	16.57	16.26	17.01	16.53	17.66	17.55	17.11	18.84	16.26	16.72	17.56	16.27	16.71	16.33	17.65	17.58	17.09	16.32	15.73	16.68	16.36	17.43	16.93	17.5	14.69	18.45	17.07
A0A3Q2UDA5	A0A3Q2UDA5	A0A3Q2UDA5_CHICK	0.32	0.43	-0.35	-1		20.75	21.34	19.92	20.68	19.08	19.92	22.08	20.68	19.41	20.21	22.36	20.55	21.79	20.43	20.83	20.54	19.5	20.88	20.09	20.65	19.16	20.05	19.6	15.1	19.3	19.95	20.27	20.84	20.97	19.65	20.29	19.69	21.46	21.44	19.51	20.27	20.53	18.73	21.4	21.66	21.02	20.04
P10288	CDH2	Cadherin-2	0.041	0.078	-0.35	-2.1		16.11	17.28	16.75	17.13	16.62	16.43	16.91	17.25	14.28	17.45	16.82	16.46	16.21	17.03	16.38	16.26	17.03	16.61	15.78	16.68	16.09	16.92	16.77	15.05	16.81	17.66	17.31	16.69	16.99	17.25	15.96	17.11	16.5	16.85	16.9	16.58	17.38	17.39	16.65	16.55	16.64	16.98
Q5ZKC9	YWHAZ	14-3-3 protein zeta	0.012	0.029	-0.35	-2.6		16.41	16.8	16.87	16.53	16.93	16.38	16.66	17.07	15.7	16.32	16.24	16.84	15.67	16.54	15.91	15.9	16.08	15.29	16.66	16.44	15.71	17.85	16.95	16.68	16.23	17.05	16.97	16.89	16.26	16.83	16.87	17.16	16.81	16.57	16.42	16.19	16.66	17.1	16.55	16.19	17.2	17.03
E1BWG1	F13A1	Coagulation factor XIII A chain	6.5e-05	0.00032	-0.36	-4.38		19.72	19.49	19.25	20.02	19.28	19.26	19.17	19.13	19.59	19.41	19.6	19.52	18.91	19.61	19.73	19.57	19.86	19.29	19.25	19.66	19.17	19.52	20.05	20.2	20.27	19.75	20.29	20.17	20.05	19.73	19.76	19.95	19.79	19.64	19.8	20.18	19.96	19.7	19.97	19.62	19.91	19.84
E1C7T1	SPIA1	E1C7T1_CHICK	3.3e-05	0.00017	-0.36	-4.58		23.41	23.51	22.83	23.59	23.5	23.19	22.94	23.11	23.52	23.61	23.28	23.44	23.59	23.84	23.71	23.29	23.52	23.39	22.88	23.34	23.15	23.51	23.92	23.46	23.89	23.39	23.83	24.24	23.47	23.66	23.91	23.75	23.24	23.8	23.63	24.16	24.1	24.1	23.95	23.77	23.49	23.48
P27731	TTR	Transthyretin	0.00048	0.0016	-0.37	-3.75		26.14	26.31	26.17	26.43	26.28	26.23	26.41	26.35	26.37	26.58	26.44	26.02	26.34	26.75	26.68	26.65	26.77	26.18	26.59	26.47	26.27	26.62	26.54	24.42	26.77	26.65	26.76	27.03	26.74	26.81	26.55	26.79	26.76	26.65	26.92	26.54	26.6	26.76	26.55	26.59	26.31	26.51
F1P5A6	FGL1L	F1P5A6_CHICK	0.17	0.25	-0.37	-1.41		15.33	15.74	16.15	16.26	15.92	16.33	15.93	15.14	16.14	14.6	16.09	12.48	15.82	15.65	15.25	15.39	15.34	15.07	15.01	14.61	14.79	13.36	15.34	13.27	16.51	15.9	16.73	15.84	15.78	15.81	14.07	15.46	15.83	15.79	16.25	16.64	13.78	16.53	14.13	16.04	15.08	16.09
R4GLT1	CST3	R4GLT1_CHICK	1.6e-07	1.9e-06	-0.37	-6.13		20.83	20.41	20.92	20.98	20.75	20.77	20.67	21.04	20.74	20.85	20.85	20.59	20.33	20.88	20.48	20.91	21.14	20.72	20.81	20.84	20.81	21.03	20.88	20.13	21.1	21.16	21.02	20.98	21.23	21.21	20.72	21.22	21.32	21.29	21.35	21.06	21.2	21.17	20.93	21.3	21.13	21.17
F1NRD4	ADIPOQ	F1NRD4_CHICK	0.014	0.031	-0.37	-2.56		20.83	19.99	20.65	20.21	19.53	20.11	20.14	20.61	20.53	20.93	20.58	19.76	19.65	20.07	20.23	19.98	21.11	20.49	20.43	20.31	20.07	19.57	20	18.73	20.8	20.88	20.25	20.7	20.44	21.15	20.71	19.85	21.29	21.33	20.48	20.43	20.53	20.4	20.91	19.31	20.69	20.12
O73885	HSPA8	Heat shock cognate 71 kDa protein	0.21	0.3	-0.38	-1.28		17.87	17.94	18.03	17.21	18.1	17.22	17.44	18.38	17.59	17.66	18.01	17.86	13.48	17.54	17.64	17.53	17.58	17.15	17.91	17.9	12.76	18.9	18.93	18.63	17.91	17.99	17.49	17.59	17.69	17.67	18.29	17.94	17.5	17.73	17.61	17.38	17.75	17.8	18.15	16.96	18.53	18.08
F1P236	NOTCH2	F1P236_CHICK	0.029	0.058	-0.38	-2.25		17.33	17.68	17.6	17.59	17.1	16.79	17.41	17.79	16.8	17.47	17.3	17.55	17.34	17.72	17.15	17.2	17.4	16.7	17.24	17.19	17.41	17.42	17.11	13.72	17.57	17.71	17.45	17.62	17.5	17.72	17.6	17.7	17.52	17.59	17.74	16.99	17.85	17.43	17.54	17.06	17.65	17.59
Q90WI4	MXRA8	Matrix remodeling-associated protein 8	0.002	0.0059	-0.38	-3.26		15.83	16.35	16.33	16.66	16.73	16.45	16.62	17.3	16.26	16.85	16.19	16.46	16.05	16.91	16.08	15.51	17.04	15.93	15.42	16.11	16.17	16.65	15.85	16.07	16.71	17.05	16.92	16.62	16.59	17.44	16.32	17.05	16.48	16.85	17.02	16.82	16.48	17.18	16.19	16.59	16.34	16.37
A0A3Q2U9M3	A0A3Q2U9M3	A0A3Q2U9M3_CHICK	0.034	0.068	-0.38	-2.18		23.1	22.9	23.62	23.27	22	21.23	22.46	23.26	23.32	22.67	22.96	22.65	22.98	22.97	23.17	22.69	23.12	22.46	22.61	22.21	21.94	23.22	23.04	22.34	22.02	22.24	23.44	23.2	23.32	22.54	22.69	23.42	24.64	23.59	22.52	23.05	24.2	21.59	23.58	23.5	23.18	22.31
A0A1D5PF99	HSPG2	A0A1D5PF99_CHICK	1.9e-05	0.00011	-0.39	-4.74		18.42	18.89	18.43	18.98	18.73	18.8	18.46	19.05	18.5	19.16	18.88	18.45	18.44	19.04	18.43	18.92	19.12	18.55	18.62	18.74	18.56	19.02	18.17	17.74	19.22	19.21	18.95	18.99	19.01	19.45	18.67	19.15	18.84	19.32	19.13	19.08	19.36	18.99	19.04	19.07	18.85	19.18
A0A1L1S0P1	PIT54	A0A1L1S0P1_CHICK	0.0014	0.0043	-0.39	-3.38		27.12	26.79	26.99	26.79	27.64	27.51	26.35	27.62	26.65	27.33	26.52	26.84	26.81	27.12	27.03	27.28	27.53	26.99	27.19	26.5	27.14	27.12	27.1	25.42	26.99	27.66	27.45	27.4	27.02	27.49	27.45	27.32	27.61	26.95	27.6	27.4	27.99	26.73	27.43	27.87	27.17	27.66
O42401	MATN3	Matrilin-3	0.00035	0.0012	-0.39	-3.85		19.05	19.76	19.37	20.06	18.82	19.69	19.59	19.68	19.27	19.82	19.44	19.59	18.76	19.54	19.02	19.21	19.52	19.16	19.06	19.12	18.48	19.66	19.19	20.3	20.3	20.18	19.88	19.63	19.79	20.18	19.71	20.15	19.55	19.96	19.74	19.31	19.61	19.8	19.65	19.91	19.38	19.64
P08125	COL10A1	Collagen alpha-1(X) chain	0.0067	0.017	-0.39	-2.83		19.88	20.81	19.82	20.41	19.88	20.26	20.71	20.75	17.56	20.18	20.16	19.7	20.01	20.01	19.96	20.21	20.21	20.08	20.28	20.12	19.61	20.64	19.96	20.04	20.67	20.89	20.67	20.71	20.54	20.98	19.96	20.41	20.58	20.7	20.35	20.09	20.41	20.13	20.17	20.37	20.47	20.43
F1NRM4	CTBS	F1NRM4_CHICK	0.048	0.09	-0.4	-2.03		17.54	17.24	17.18	16.8	18.5	18.09	18.44	18.7	18.74	18.08	17.9	17.32	18.39	17.56	18.25	16.73	18.99	17.46	18.38	17.63	17.08	18.49	15.94	17.01	16.86	18.78	18.51	18.97	18.41	18.43	17.88	18.07	18.43	18.17	17.81	18	18.08	18.14	17.81	17.82	18.84	17.44
A0A1D5PKT1	MEGF10	Multiple EGF like domains 10	0.14	0.23	-0.4	-1.49		15.17	15.75	15.67	15.48	15.04	15.99	14.96	14.97	12.76	15.62	15.28	15.6	12.96	15.51	15.56	13.24	15.88	13.94	13.96	15.51	14.98	15.72	13.06	13.08	16.56	16.01	15.37	15.2	15.3	14.68	15.32	15	13.54	14.14	15.29	15.41	17.09	14.9	15.28	15.23	14.81	16.04
A0A1D5PLR9	PTPRK	A0A1D5PLR9_CHICK	0.024	0.05	-0.4	-2.33		16.22	16.32	15.4	16.61	16.04	16.1	16.05	16	15.79	16.22	15.44	15.63	15.53	17.11	16.03	15.43	15.57	15.36	15.55	14.9	15.51	16.77	14.23	14.5	16.8	15.9	16.44	15.33	16.3	14.66	16	16.08	16.63	16.49	15.93	16.11	16.41	16.08	16.75	16.01	17.34	15.51
A0A3Q2TSW8	NID2	A0A3Q2TSW8_CHICK	0.0061	0.015	-0.41	-2.87		15.54	15.92	15.83	16.37	16.45	16.03	15.29	16.99	16.1	16.4	16.32	16.39	15.81	15.8	16.11	16.54	16.42	16.37	16.77	16.68	15.71	16.28	16.18	14.77	16.63	16.91	16.99	15.64	16.7	16.56	16.27	16.86	16.86	16.94	17.01	16.27	16.35	16.73	15.09	16.48	16.37	16.68
P79795	NRP1	Neuropilin-1, A5 protein	1.5e-06	1.2e-05	-0.41	-5.49		18.41	18.67	18.63	18.37	18.89	18.09	17.88	18.32	18.34	18.88	18.8	18.72	18.28	18.65	18.19	18.72	18.77	18.3	17.85	18.59	18.4	18.87	18.58	18.16	19.11	18.71	18.96	18.87	18.76	18.73	19.06	18.97	18.72	19.09	18.79	18.84	18.75	18.71	18.96	18.34	19.06	18.92
Q9W6H0	OGN	Mimecan	1.3e-05	7.6e-05	-0.41	-4.85		17.47	17.55	17.37	17.95	17.66	17.78	17.96	18.13	17.27	17.73	17.86	17.21	17.49	17.34	17.14	17.81	17.75	16.99	17.44	17.67	17.31	17.9	17.46	17.09	18.04	17.48	17.83	17.95	17.69	17.81	18.27	18.28	17.48	18.05	18.16	17.76	18.39	17.48	18.13	18.05	17.75	18.11
A0A1D5P6F4	LOC429249	A0A1D5P6F4_CHICK	9.8e-05	0.00044	-0.42	-4.25		24.81	23.86	24.24	24.25	23.91	23.47	23.46	23.79	24.25	24.17	24.3	23.89	23.69	24.25	24.08	24.19	23.67	23.84	24.01	23.88	24.1	24.49	24.26	22.98	24.26	24.56	24.05	24.49	24.59	24.69	24.87	24.61	24.59	24.03	24.64	24.63	24.91	24.33	23.9	24.26	24.51	23.98
F1NXH9	OLFM4	F1NXH9_CHICK	0.29	0.4	-0.42	-1.07		15.39	15.37	13.66	15.59	12.04	16.12	15.05	15.71	16.15	14.93	12.51	15.22	11.83	15.63	15.25	14.02	15.07	15.43	13.44	14.6	12.99	17.16	14.59	13.65	15.57	15.6	15.54	13.1	12.44	14.12	15.55	16.53	17.29	15.89	14.7	16.55	12.89	16.37	16.45	12.55	16.75	14.53
Q5ZME2	MDH1	Malate dehydrogenase	0.094	0.16	-0.42	-1.71		17.22	17.77	17.27	17.28	17.71	16.44	17.5	18.09	13.84	17.22	17.29	17.83	16.04	17.6	16.92	17.45	17.37	17.47	17.46	18.02	17.6	17.7	17.94	13.59	17.84	17.48	17.13	17.58	17.42	17.22	18.08	17.71	17.33	18.03	17.43	16.24	17.35	17.22	18.14	17.09	17.99	17.72
F1NN49	ALAD	F1NN49_CHICK	0.099	0.17	-0.43	-1.68		15.52	15.75	14.75	15.45	14.53	13.09	14.17	14.92	13.23	14.9	15.37	15.52	15.53	15.54	15.56	13.17	15.15	15.82	14.75	15.8	14.38	16.21	15.89	14.69	15.43	15.43	16.03	15.98	15.79	12.65	15	15.38	15.51	14.04	16.22	15.67	15.11	15.26	16.02	14.38	16.34	16.57
P53449	ALDOC	Fructose-bisphosphate aldolase C	0.058	0.11	-0.43	-1.94		17.93	17.94	17.64	17.99	18.09	17.49	17.84	18.09	16.75	17.74	17.44	18.24	17.01	17.42	16.47	17.5	18.04	17.52	17.29	17.71	16.79	17.83	17.74	13.18	18.02	17.92	18.38	17.53	17.92	17.44	18.03	17.53	17.47	18.01	18.23	18.12	17.3	17.54	18.19	18.05	18.01	18.25
E1C440	APP	E1C440_CHICK	0.099	0.17	-0.43	-1.68		13.73	15.54	14.73	14.41	13.88	15.24	13.58	14.05	14.64	15.05	13.64	14.98	11.79	15.49	13.92	15.63	14.02	13.85	14.47	14.37	12.74	14.83	14.12	14.5	15.06	16.21	16.21	14.54	14.76	15.61	13.25	12.75	14.94	13.74	15.28	14.86	15.05	14.32	14.78	15.12	14.06	16.18
A0A3Q2UGB8	SELENOP1	A0A3Q2UGB8_CHICK	0.079	0.14	-0.44	-1.79		16.88	17.38	16.95	17.43	17.47	17.68	17.44	18.14	14.04	17.86	17.27	17.41	17.94	17.31	17.54	17.35	17.21	16.74	15.71	17.49	16.67	16.86	14.51	15.84	17.01	17.37	18.1	18.06	17.62	16.66	17.21	17.59	17.76	18.05	18.92	17.07	16.12	17.29	17.16	17.41	18.06	17.78
A0A3Q2TWQ7	A0A3Q2TWQ7	A0A3Q2TWQ7_CHICK	0.00013	0.00053	-0.45	-4.16		23.16	22.03	22.61	22.51	22.22	21.69	21.85	22.01	22.53	22.33	22.45	22.13	21.84	22.49	22.21	22.46	22.02	22.07	22.25	22.1	22.45	22.85	22.34	20.94	22.37	22.87	22.41	22.7	22.82	23.01	23.08	22.91	22.95	22.31	23.1	22.85	23.15	22.2	22.23	22.65	22.65	22.5
P13590	NCAM1	Neural cell adhesion molecule 1	1.1e-07	1.5e-06	-0.46	-6.23		19.29	19.82	19.33	19.16	19.28	18.98	19.1	19.16	19.11	19.54	19.39	19.18	19.32	19.46	19.31	19.34	19.57	19.16	19.28	19.44	19.33	19.85	19.15	18.29	19.93	19.51	20.02	19.79	19.64	19.98	19.69	19.8	19.6	20.13	19.82	19.74	19.62	19.85	19.62	19.62	19.92	19.45
F1NHT5	FETUB	F1NHT5_CHICK	4.4e-07	4e-06	-0.46	-5.84		22.78	22.73	22.35	22.86	22.54	22.55	22.15	22.66	21.97	22.43	22.09	22.21	22.32	22.41	22.51	22.87	22.82	22.66	22.66	22.7	22.6	22.87	22.94	22.49	22.69	22.75	22.99	23.37	22.86	23.07	22.95	23.12	22.6	22.91	22.97	23.35	23.52	23.08	23.04	22.88	22.93	22.85
A0A3Q2U8E0	A0A3Q2U8E0	A0A3Q2U8E0_CHICK	0.014	0.031	-0.46	-2.56		21.65	22.3	21.52	21.76	20.61	20.52	21.14	21.56	22.41	21.32	21.66	21.43	22.22	22.1	21.47	21.43	22.16	21.92	22.06	21	21.41	21.23	20.97	21.15	22.55	20.92	22.29	21.83	23.71	22.07	21.67	21.79	22.02	22.57	21.53	21.14	22.63	20.7	22.87	21.92	22.31	20.81
A0A3Q2U474	A0A3Q2U474	A0A3Q2U474_CHICK	0.094	0.16	-0.47	-1.71		22.07	21.71	23.15	21.65	20.78	19.6	21.59	22.62	21.42	21.24	22.54	20.63	23.28	21.21	21.2	20.74	21.09	20.5	22.03	20.53	21.46	20.36	20.72	21.83	20.54	20.74	21.9	21.35	22.96	22.55	21.36	22.09	21.58	23.24	19.94	21.52	23.07	19.82	22.73	21.86	22.86	20.42
E1C7H6	SERPINF1	E1C7H6_CHICK	6.7e-07	6e-06	-0.48	-5.72		20.86	21.01	20.84	21.16	20.59	21.23	21.06	21.17	21.39	21.6	21.02	20.69	20.94	21.4	21.05	21.6	21.62	21.25	21.63	21.57	20.83	21.37	20.83	21.01	21.73	21.65	21.74	21.9	21.81	21.67	21.67	21.25	21.34	22.12	20.99	21.59	21.74	21.85	21.53	21.22	21.6	21.59
Q90593	HSPA5	Endoplasmic reticulum chaperone BiP	0.22	0.32	-0.48	-1.24		17.87	17.97	18.12	18.09	18.17	17.75	17.65	17.68	14.56	17.88	18.13	17.78	17.53	17.53	12.92	12.95	18.36	17.64	17.22	17.43	17.76	17.8	18.02	15.84	17.94	17.59	18	17.43	17.9	12.29	18.04	17.87	18	17.79	17.61	17.78	18.09	17.92	17.86	17.63	17.59	17.91
A0A1D5NUQ7	IGFBP7	A0A1D5NUQ7_CHICK	0.0028	0.0076	-0.49	-3.15		18.08	18.06	18.34	18.01	18.1	18.2	17.67	18.33	17.78	17.97	17.97	17.54	17.86	18.24	17.32	18.31	18.38	17.73	17.75	17.76	17.19	17.91	17.55	14.69	18.42	18.69	18.53	18.23	18.08	18.29	18.17	18.15	18.2	18.17	18.48	17.86	18.72	18.43	18.36	18.2	17.86	18.38
A0A3Q2U775	A0A3Q2U775	A0A3Q2U775_CHICK	0.14	0.23	-0.5	-1.49		19.9	20.59	22.87	20.71	19.5	19.51	20.36	21.15	20.2	20.33	19.52	21.55	23.16	20.7	19.78	21.52	20.51	20.36	21.85	19.04	20.67	18.26	20.38	19.99	20.1	22.34	21.2	21.55	19.75	19.9	19.7	20.95	21.31	21.26	20.59	20.41	21.32	18.62	21.92	21.84	22.93	18.9
A0A3Q2TZ57	A0A3Q2TZ57	A0A3Q2TZ57_CHICK	0.13	0.22	-0.5	-1.52		19.7	19.65	19.95	19.16	18.13	18.34	19.14	19.31	19.3	18.7	19.54	18.11	19.86	18.28	18.13	18.49	19.31	18.75	19.95	17.54	18.91	18.97	19.54	13.4	18.4	18.96	18.79	18.73	20.49	19.39	18.96	19.2	19.27	20.69	18.42	18.82	19.25	17.17	20.78	19.75	19.51	17.52
Q9DDD4	CLEC3B	C-type lectin domain family 3 member B	0.02	0.043	-0.51	-2.41		21.03	20.87	20.81	20.94	20.85	20.55	20.13	20.75	21.08	20.94	20.99	20.54	20.73	20.53	20.66	21.4	21.01	20.91	20.85	21	21.04	21	20.79	15.88	21.12	20.73	20.84	21.04	21.19	21.39	21.42	21.1	20.88	21.17	20.91	21.24	21.4	21.15	21.1	21.04	21.21	20.94
A0A3Q2UGI5	A0A3Q2UGI5	A0A3Q2UGI5_CHICK	0.27	0.37	-0.51	-1.13		19.08	20.83	22.84	19.53	18.94	20.24	21.27	21.17	18.63	20.07	21.6	21.74	13.41	20.74	20.75	20.5	21.09	20.54	20.23	19.03	18.5	20.41	19.43	15.48	17.95	20.25	19.77	20.31	18.11	20.2	20.99	20.15	21.72	21.08	21.13	20.83	21.64	19.66	21.9	21.9	19.72	20.69
A0A1D5PV66	LOC100857892	A0A1D5PV66_CHICK	4.7e-06	2.9e-05	-0.51	-5.16		22.83	22.14	22.29	22.39	22.01	21.45	21.45	21.56	22.45	22.34	22.43	21.94	22.01	22.56	22.1	22	21.84	22	21.85	22.07	22.14	22.48	22.32	21.97	22.84	22.77	22.4	22.84	22.54	22.78	23.11	22.83	22.64	22.23	22.93	23.04	23.12	22.97	22.17	22.51	22.57	22.04
Q90839	DKK3	Dickkopf-related protein 3	0.0035	0.0092	-0.52	-3.07		17.97	18.91	18.39	18.91	17.98	18.44	18.02	18.53	17.91	18.44	17.85	18.09	18.21	18.47	17.53	18.7	18.27	17.47	18.34	18.61	18.06	18.58	17.69	15.14	18.77	18.37	18.22	18.97	19.02	18.03	18.65	18.87	18.45	19.3	18.25	18.23	18.75	18.81	18.96	17.96	18.94	18.2
A0A1D5P0A1	UGP2	UTP--glucose-1-phosphate uridylyltransferase	1.4e-07	1.8e-06	-0.52	-6.17		17.34	17.04	17	17.52	16.96	17.29	16.52	17.09	16.96	17.52	17.34	17.28	17	17.42	16.94	16.98	17.29	16.71	17.2	16.51	16.83	17.38	17.03	17.64	18.15	17.73	17.64	17.47	17.68	17.84	17.95	17.62	17.46	17.87	17.52	17.9	17.21	17.57	17.55	17.26	17.3	17.98
Q90864	HBE1	Beta-H globin	0.29	0.4	-0.52	-1.06		19.26	18.69	18.79	18.88	18.15	18.03	16.67	18.97	13.3	18.37	19.45	18.56	19.31	19.18	18.03	18.36	17.47	19.56	13.92	20.08	20.15	19.66	20.8	16.42	13.93	20.32	18.6	18.99	14.41	18.04	21.04	20.25	18.01	18.92	19.12	18.57	19.47	19.7	19.47	17.42	20.34	20.03
A0A1D5P6B0	A0A1D5P6B0	A0A1D5P6B0_CHICK	0.0015	0.0046	-0.52	-3.36		19.48	19.49	19.15	19.58	19.51	19.19	19.25	19.14	19.5	19.48	18.96	19.2	19.26	19.35	18.92	19.69	19.31	19.05	19.67	19.15	19.45	19.47	19.53	16.02	19.65	19.02	19.73	19.74	20.32	19.98	19.39	19.73	19.94	19.96	19.41	19.3	19.84	19.75	19.6	19.38	19.79	19.64
A0A1L1RNS0	ENO1	A0A1L1RNS0_CHICK	0.052	0.096	-0.52	-1.99		16.94	17.39	17.17	17.69	17.18	17.28	16.97	17.81	13.08	17.44	17.44	16.9	16.17	16.96	16.45	16.31	17.36	16.44	16.83	17.38	16.31	17.54	14.61	13.95	17.69	17.2	17.69	17.24	17.17	17.08	16.74	17.76	17.11	16.91	17.54	15.78	15.81	17.84	17.36	17.47	17.35	17.3
F1NEL5	MGAT5	alpha-1,6-mannosyl-glycoprotein 6-beta-N-acetylglucosaminyltransferase	0.014	0.032	-0.53	-2.54		14.49	14.73	14.7	14.47	14.15	14	13.65	14.76	15.41	14.6	14.92	15.3	13.79	14.94	15.34	13.81	13.96	14.51	13.13	14.83	12.47	15.66	13.13	15.58	15.69	14.85	14.55	14.65	15.34	14.54	14.57	15.14	14.67	15.35	15.32	15.12	15.04	14.98	14.79	14.5	13.38	15.35
P07228	ITGB1	Integrin beta-1	0.00044	0.0015	-0.53	-3.78		16.68	17.98	17.42	17.79	17.7	17.3	17.49	17.54	18.88	17.55	17.22	17.82	16.83	17.74	17.91	17.64	18.01	15.93	17.41	17.09	17.49	17.83	16.65	16.98	17.98	17.71	17.72	17.9	17.58	18.15	18.22	18.27	18.07	18.31	17.99	18.14	18.42	17.33	17.68	17.39	18.35	18.49
E1C8N1	COMP	E1C8N1_CHICK	3.7e-06	2.5e-05	-0.54	-5.23		21.25	21.74	21.52	21.87	21.53	21.83	20.42	21.54	21.32	21.72	21.61	21.33	21.59	21.51	21.4	22.03	22.15	21.53	21.61	21.39	21	22.31	21.38	20.23	21.88	22.54	22.33	22.15	21.88	21.85	21.89	22.09	22.11	22.18	21.93	21.7	22.4	21.88	21.92	21.83	21.97	22.23
F1NDP3	FAP	Fibroblast activation protein alpha	0.03	0.06	-0.54	-2.24		18.15	18.28	17.79	17.91	18.1	17.44	17.72	16.97	16.72	17.84	17.53	17.11	16.53	18.51	17.43	18.01	18.29	16.5	17.34	17.7	17.31	18.97	17.79	14.03	18.31	18.95	18.27	17.33	18.59	19	16.75	18.85	17.5	17.99	18.28	18.16	16.92	18.81	17.81	18.36	17.24	18.41
E5G6H7	BST1	ADP-ribosyl cyclase/cyclic ADP-ribose hydrolase	1.7e-06	1.4e-05	-0.54	-5.45		20.1	19.89	19.59	20.14	20.06	20.1	19.71	19.81	19.17	20.71	20.49	20.53	20.04	19.97	20.15	20.12	20.68	19.6	20.07	19.85	19.62	20.06	19.82	20.01	21.07	20.77	20.01	20.37	20.61	20.39	20.14	20.65	20.11	20.79	20.81	20	20.78	20.86	20.07	20.75	20.8	20.6
Q92179	CHST3	Carbohydrate sulfotransferase	7.1e-07	6.1e-06	-0.54	-5.71		17.03	17.13	16.87	17.26	16.85	17.28	16.23	17.26	16.85	17.24	16.92	17.25	15.92	17.1	16.47	17.47	17.19	16.19	16.55	17.03	16.49	17.23	16.56	16.46	17.56	17.05	17.28	17.44	17.42	17.59	17.4	17.41	17.26	17.42	17.24	17.52	17.59	17.03	17.06	17.18	17.44	17.43
A0A3Q2UFX5	A0A3Q2UFX5	A0A3Q2UFX5_CHICK	0.11	0.19	-0.55	-1.61		23.53	19.34	20.04	19.99	17.87	16.62	20.34	18.75	19.93	19.93	19.63	18.9	19.95	19.63	19.88	17.82	18.61	18.16	18.64	19.75	21.41	18.54	17.91	18.21	19.22	20.46	19.37	18.18	20.96	19.53	18.33	20.58	20.99	20.38	19.07	20.52	19.24	18.39	21.4	19.28	21.29	18.62
F1NM70	FSTL1	F1NM70_CHICK	0.00032	0.0011	-0.55	-3.88		17.96	17.89	17.87	18.06	18.37	17.87	16.99	18.14	17.56	18.05	17.75	17.49	17.13	18.18	16.82	17.94	18.5	17.29	17.93	17.58	17.83	18.22	17.39	15.59	17.42	18.64	18.1	18.23	18.24	18.28	18.16	18.32	18.25	18.41	18.19	18.03	17.98	17.91	18.27	18.26	17.47	18.76
O42146	TIMP2	Metalloproteinase inhibitor 2	0.00052	0.0017	-0.56	-3.72		16.28	15.75	16.78	16.95	16.09	16.05	16.32	16.8	16.59	16.85	16.18	15.15	16.15	15.74	14.97	16.37	16.37	16.05	16.19	16.67	15.24	16.82	16.66	14.71	16.59	16.31	16.57	16.96	17.39	15.88	16.75	17	17.02	17.27	17.01	15.99	16.48	16.36	16.41	16.41	16.82	17.03
F1NQF6	MAN2B2	F1NQF6_CHICK	0.017	0.037	-0.56	-2.48		16.98	17.53	17.6	17.91	17.67	17.19	17.43	17.54	15.42	18.21	17.36	17.34	17.56	17.97	17.35	17.54	17.92	17.47	17.05	17.36	17.26	18.31	16.45	12.91	18.04	17.31	18.22	17.49	17.27	17.61	17.85	17.95	17.37	18.49	17.65	17.99	17.69	17.84	17.87	18.13	17.84	17.69
A0A3Q2U717	A0A3Q2U717	A0A3Q2U717_CHICK	0.0002	0.00078	-0.58	-4.03		16.63	16.71	17.31	17.4	17.2	16.7	16.63	16.51	16.23	17.87	16.68	16.88	17	17.39	17.18	17.22	17.14	17.6	17.45	17.3	17.71	17.46	17.2	15.12	17.56	17.13	17.55	18	17.87	16.96	17.46	17.56	17.79	17.69	17.15	17.65	18.53	17.5	17.04	17.12	18.23	16.98
P02460	COL2A1	Collagen alpha-1(II) chain	1.2e-05	6.8e-05	-0.59	-4.89		18.86	19.53	19.46	19.7	19.16	19.86	18.79	19.96	19.1	19.71	19.56	18.87	18.96	19.43	18.96	19.29	19.62	18.87	18.22	19.08	18.76	20.03	19.43	18.77	20.27	20.53	20.22	19.89	19.64	20.01	19.32	20.26	19.5	20.27	19.98	19.71	20.02	18.85	19.35	19.71	19.63	20.04
A0A1L1RQ91	GPI	Glucose-6-phosphate isomerase	0.00027	0.001	-0.6	-3.93		18.37	18.04	18.4	18.73	18.37	18.13	18.21	18.11	18.34	18.25	18.41	18.16	17.94	18.3	17.86	18.12	18.84	17.83	18.1	18.08	18.24	18.52	18.09	17.25	19.46	18.72	18.88	18.4	18.15	18.25	19.82	20.2	18.06	18.85	18.71	18.52	18.31	18.5	18.51	18.53	18.71	20.73
A0A1D5PME9	A0A1D5PME9	A0A1D5PME9_CHICK	0.017	0.037	-0.6	-2.47		15.19	16.6	16.38	15.67	16.19	16.31	16.88	15.31	14.55	16.78	15.51	16.9	16.1	16.61	15.07	15.8	17.13	15.42	15.08	16.53	15.2	16.76	15.57	14.56	16.38	16.45	17.27	15.93	17.38	17.22	16.89	16.84	16	17.28	16.44	16.61	15.83	16.75	12.87	16.96	16.61	16.84
P00548	PKM	Pyruvate kinase PKM	0.008	0.019	-0.61	-2.77		19.8	19.69	19.59	20.01	20.04	19.47	19.63	19.81	20.72	19.74	20.14	19.74	19.72	19.95	19.7	20.06	20.84	19.61	20.29	19.37	20.31	19.93	19.69	20.05	21.45	20.39	20.23	19.98	20.17	20	22.18	22.42	19.85	20.8	19.37	19.88	19.61	20.04	20.14	19.62	20.42	23.59
F1NJ23	LAMB1	F1NJ23_CHICK	4.8e-06	2.9e-05	-0.61	-5.15		15.63	16.21	16.27	16.69	15.39	16.3	16.37	16.14	15.96	16.3	16.02	16.53	14.63	15.84	15.7	15.38	16.45	16.14	15.9	16.19	15.3	16.24	15.82	15.18	16.85	16.38	16.4	16.58	17.07	15.92	16.16	16.39	16.53	16.9	16.77	16.42	16.61	16.65	16.3	15.95	16.32	16.7
Q90611	MMP2	72 kDa type IV collagenase	8.6e-08	1.2e-06	-0.61	-6.31		17.81	17.89	17.98	18	17.81	17.59	17.43	17.79	17.62	17.93	17.77	17.57	17.66	17.97	17.35	17.55	17.83	17.1	17.45	17.87	16.82	17.51	17.53	16.6	18.66	18.12	18.44	18.13	18.65	18.15	18.25	18.11	18.08	18.36	18.05	18.42	18.29	18.4	18.25	17.79	17.87	17.9
A0A1D5PL70	MCAM	A0A1D5PL70_CHICK	0.038	0.074	-0.62	-2.13		15.13	16.63	14.13	15.31	15.54	15.12	16.24	15.49	12.59	15.62	14.66	14.16	12.98	15.4	13.47	13.94	14.69	15.35	13.2	16.12	13.84	16.03	15.03	14.31	16.45	15.75	15.44	15.12	13.42	14.96	15.73	16.32	15.82	17.11	15.63	16.01	16.19	15.58	13.31	15.05	15.01	15.56
Q92058	ALPL	Alkaline phosphatase, tissue-nonspecific isozyme	0.0001	0.00044	-0.64	-4.24		16.58	17.9	17.41	17.77	17.45	17.44	17.74	18.33	17.15	18.31	17.06	17.36	17.5	18.39	16.76	16.74	17.85	17.2	17.17	17.52	16.83	18.46	16.78	16.1	18.07	17.83	17.79	17.92	18.36	18.82	17.81	18.38	17.21	17.93	17.85	18.11	17.7	18.48	17.77	17.58	17.65	17.66
Q8AYD0	CDH5	Cadherin-5, Vascular endothelial cadherin, VE-cadherin	2.7e-10	6.9e-09	-0.64	-7.95		18.53	19.23	18.67	19.31	18.91	18.74	18.99	19.34	19.27	18.98	18.7	19.05	18.65	19.3	18.78	19.43	19.53	18.8	18.86	19.23	18.65	19.34	19.2	18.88	19.91	19.75	19.31	19.31	19.64	19.81	19.75	19.74	19.4	20.1	19.95	19.46	19.51	19.88	19.52	19.39	19.58	19.47
R4GH86	GPX1	R4GH86_CHICK	3.2e-05	0.00016	-0.65	-4.59		16.42	17.42	16.32	16.95	16.54	16.51	16.16	16.52	16.42	16.2	17.19	17.08	16.58	17.19	17	16.57	16.52	16.38	16.67	17.57	16.89	16.87	17.47	14.84	17.4	17.18	16.7	17.43	16.58	16.96	16.64	17.29	17.3	17.04	17.23	17.23	17.3	17.81	17.64	17.21	18.14	17.43
A0A1D5PJ08	NID1	A0A1D5PJ08_CHICK	0.0019	0.0056	-0.66	-3.28		16.36	16.51	16.9	17.03	15.76	16.6	16.85	16.88	16.25	16.6	15.83	15.11	15.23	17.07	16.27	15.51	16.56	15.13	16.7	17.28	16.1	15.79	16.47	17.96	16.61	17.52	17.42	16.69	18.4	16.2	16.22	17.3	16.99	17.92	17.4	15.77	16.5	17.35	17.06	16.26	16.44	17.01
F1NL81	PI16	F1NL81_CHICK	0.11	0.18	-0.66	-1.64		13.64	16.85	16.69	16.9	16.59	16.32	14.28	14.58	15.09	14.71	12.21	16.59	12.71	14.81	12.85	14.91	15.29	16.34	11.01	14.5	13.61	14.33	14.99	15.27	16.52	14.02	15.36	14.31	16.84	14.4	15.95	16.52	16.87	13.47	14.73	16.49	16.52	13.77	16.16	13.73	14.72	17.42
P00356	GAPDH	Glyceraldehyde-3-phosphate dehydrogenase	0.031	0.062	-0.67	-2.22		16.15	15.65	15.07	15.67	14.66	14.53	15.81	15.99	14.39	14.75	14.83	14.28	15.38	15.75	13.43	15.67	15.03	14.09	16.27	13.4	15.59	14.34	17.08	14.01	15.58	16.63	13.27	15.51	13.93	16.63	16.74	17.06	16.34	14.86	16.31	13.75	16.71	14.75	16.6	13.86	16.61	17.43
A0A3Q2TYH6	A0A3Q2TYH6	A0A3Q2TYH6_CHICK	0.0064	0.016	-0.68	-2.85		21.59	21.13	23.81	22.29	22.23	20.98	21.93	22.17	22.14	21.49	22.06	23.71	22.92	22.49	23.18	23.23	22.38	20.7	22.76	22.23	21.69	21.43	21.06	21.15	21.68	22.57	23.82	23.09	22.96	22.63	22.58	21.94	23.22	23.11	21.75	23.62	24.82	21.77	22.74	22.97	23.99	22.06
A0A1D5PXN3	ENPP3	A0A1D5PXN3_CHICK	0.023	0.049	-0.7	-2.34		13.58	12.63	13.94	15.91	15.24	12.69	15.69	15.47	15.16	15.54	12.79	14.96	13.35	13.31	13.9	12.58	14.15	14.7	13.69	13.99	13.44	15.57	13.74	15.58	15.6	16	15.58	15.73	14.03	13.85	14.96	13.46	14.59	15.97	16.46	14.26	15.53	14.21	14.86	16.28	14.71	16.21
F1NPJ8	GPX3	F1NPJ8_CHICK	3.2e-09	6.2e-08	-0.71	-7.24		23.71	22.86	22.98	23.26	23.08	22.78	22.72	22.71	23.4	23.35	23.79	23.42	23.47	23.38	23.19	23.45	23.37	23.3	23.39	23.6	23.31	23.15	23.26	21.91	24.04	23.63	23.54	23.78	23.92	23.91	24.12	23.6	24.25	24.09	23.77	24.04	23.67	23.76	23.94	23.51	23.82	23.42
A0A1D5NU66	PDGFRB	A0A1D5NU66_CHICK	0.00011	0.00046	-0.71	-4.22		17.14	17.37	16.67	17.25	17.31	16.51	17.39	17.09	15.06	17.04	16.95	17.54	16.42	16.99	17.31	16.76	17.53	17.11	16.89	16.46	17.04	17.64	17.01	14.15	17.81	17.62	16.78	17.62	17.5	17.21	17.96	17.55	17.45	17.83	17.47	17.83	17.74	17.77	17.78	17.26	17.84	17.02
Q01635	LAMB1	Laminin subunit beta-1	0.00023	0.00089	-0.72	-3.98		16.49	17.67	17.04	17.73	17.03	17.27	17.45	16.92	17.23	17.27	16.88	17.27	16.53	17.2	17.23	16.96	17.31	17.22	17.41	17.1	16.82	17.7	17.25	13.28	18.17	18.01	17.94	17.72	17.5	17.76	17.36	17.75	17.85	17.54	17.9	17.75	17.42	17.86	17.74	17.27	17.87	17.72
A0A3Q2UBA5	PLTP	Phospholipid transfer protein	0.0024	0.0069	-0.73	-3.2		16.84	17.44	17.4	18	17.41	16.88	17.47	17.17	14.84	17.56	16.97	17.11	17.27	17.28	17.4	17.41	18.21	17.5	17.21	17.55	16.72	18.29	14.89	15.87	18.72	18.85	18.32	17.72	18.06	15.3	16.8	18.56	17.89	18.33	17.95	17.36	18.07	17.45	17.8	17.82	17.58	17.73
F1NSM7	F1NSM7	Ovocleidin-116	1.5e-07	1.8e-06	-0.74	-6.14		16.61	17.42	17.35	18.11	16.99	17.91	17.77	17.91	17.89	18.19	17.34	17.57	17.18	18.2	16.67	17.69	16.82	16.92	17.3	17.81	17.43	18.52	16.91	17.57	17.98	18.53	18.08	18.53	18.2	19.01	17.91	18.43	18.53	17.99	17.99	18.35	18.01	18.04	18.16	17.99	18.33	18.24
A0A1D5PE74	COL5A1	A0A1D5PE74_CHICK	3.4e-06	2.4e-05	-0.75	-5.25		18.66	19	18.4	18.98	18.51	18.77	18.55	19.06	17.94	18.95	18.82	18.6	18.54	19.05	18.05	19.12	18.8	18.45	18.28	19.04	17.88	19.59	17.51	16.65	19.61	19.6	19.24	19.47	19.58	19.78	19.05	19.62	19.26	19.84	19.24	18.34	19.41	19.26	19.19	18.92	18.8	19.34
P12106	COL9A1	Collagen alpha-1(IX) chain	2.2e-07	2.5e-06	-0.75	-6.04		17.61	18.39	18.08	18.66	17.67	18.29	18.45	18.7	18.18	18.54	17.88	18.05	16.77	18.25	17.53	17.67	17.95	17.44	17.57	18.24	17.37	18.57	18.24	17.26	19.12	19.14	18.94	18.68	19.07	19.58	18.43	19.19	18.31	18.84	18.48	18.67	18.3	18.57	18.38	18.51	18.49	18.29
F1NL38	HRG	F1NL38_CHICK	0.00048	0.0016	-0.76	-3.75		24.62	23.53	22.69	22.97	24.08	24.56	24.07	25	24.44	24.71	25.5	25.09	24.52	25.07	25.51	23.43	22.54	23.92	23.85	24.67	24.21	25.02	25.59	24.53	25.83	25.2	26	26.04	25.31	24.28	25.12	24.1	24.86	24.87	24.8	25.23	24.77	25.41	25.56	25.26	24.87	24.57
P07898	ACAN	Aggrecan core protein	0.001	0.0032	-0.76	-3.5		17.42	17.9	17.3	17.75	16.38	17.39	17.82	17.84	17.5	18.04	16.78	17	16.43	17.38	16.78	16.95	16.97	16.62	16.92	17.26	16.79	18.15	16.38	13.56	18.08	17.91	18.3	17.96	18.26	19.33	17	18.65	17.22	18.26	17.35	17.99	17.55	17.58	17.26	17.08	18.05	17.13
A0A3Q2UBN3	A0A3Q2UBN3	A0A3Q2UBN3_CHICK	1.8e-06	1.4e-05	-0.79	-5.44		16.85	17.28	16.47	17.25	16.77	16.98	16.47	16.81	17.33	17.38	17.24	17.1	16.6	17.29	17.12	17.39	17.64	16.87	16.78	16.73	16.23	17.62	16.92	14.24	17.55	17.7	17.83	18.01	17.45	17.59	17.55	17.51	17.46	17.67	17.96	17.64	17.32	18	17.72	17.26	17.88	17.65
A0A3Q2U9R3	VASN	A0A3Q2U9R3_CHICK	3.5e-07	3.3e-06	-0.79	-5.91		16.8	17.35	17.17	17.57	17.51	16.79	17.34	16.92	17.51	17.51	16.8	17.52	16.48	17.87	16.43	17.37	18.02	16.5	17.2	16.87	17.14	17.81	16.66	15.43	17.99	18.02	17.92	17.61	18.35	18.13	17.71	17.86	17.65	18.04	18.07	17.59	17.52	17.8	17.12	18.08	18.17	17.8
F1NSD3	F1NSD3	F1NSD3_CHICK	0.092	0.16	-0.79	-1.72		17.32	17.67	16.97	17.64	17.93	17.24	16.82	17.8	13.82	16.42	18.05	16.95	18.14	18.33	18.22	12.9	18.7	15.79	17.17	14.55	13.54	17.12	15.15	14.31	16.15	16.89	19.09	18.72	15.94	13.5	15.48	17.15	20.06	18.85	17.13	18.25	18.71	13.92	18.32	18.41	18.18	16.94
Q5ZLN1	PGAM1	Phosphoglycerate mutase 1	0.00045	0.0015	-0.8	-3.77		17.72	17.87	17.47	18.07	17.78	17.87	17.71	18.28	16.92	17.97	18.46	17.46	17.61	17.28	18.04	18	18.63	17.77	17.79	17.34	17.35	18.32	17.24	17.8	19.78	18.78	18.91	18.52	17.77	17.8	20.02	20.48	17.99	19.03	18.12	17.75	17.99	17.58	18.1	18.03	18.52	21.14
A0A1D5PFK3	DAG1	A0A1D5PFK3_CHICK	5.3e-06	3.2e-05	-0.8	-5.12		16.1	16.39	15.21	16	15.86	16.09	15.37	15.84	15.99	16.1	14.94	16.03	15.38	15.67	16.01	16.01	15.98	15.52	16.52	14.93	13.26	16.12	15.21	15.84	16.12	16.65	16.34	16.34	16.87	16.52	15.98	16.31	16.53	17.09	16.75	15.83	16.18	16.63	16.78	15.91	16.15	16.1
A0A3Q2U1A2	A0A3Q2U1A2	A0A3Q2U1A2_CHICK	0.012	0.028	-0.8	-2.61		20.56	21.17	22.19	21.68	20.49	20.83	18.2	20.82	21.93	17.74	20.87	20.82	23.5	19.3	21.77	20.26	20.44	21.03	21.43	20.7	20.3	21.55	21.57	21.76	21.73	20.19	22.64	21.95	20.6	21.27	21.66	20.65	22.53	23.07	20.64	22.24	23.61	21.68	21.31	22.31	22.82	21.12
P13944	COL12A1	Collagen alpha-1(XII) chain	4.2e-08	6.1e-07	-0.81	-6.51		17.13	18.36	18.18	18.41	17.61	18	17.93	18.2	18.14	18.53	17.69	17.78	17.17	18.46	17.09	17.47	17.9	17.21	17.71	18.15	17.29	18.73	17.12	17.03	18.67	18.72	18.67	18.78	18.93	19.14	18.41	18.88	18.18	18.8	18.64	18.38	18.43	18.86	18.31	17.88	18.45	18.15
A0A3Q2U315	A0A3Q2U315	A0A3Q2U315_CHICK	3.5e-06	2.4e-05	-0.82	-5.24		20.05	20.7	19.84	20.2	19.68	20.65	19.19	19.93	19.61	20.23	20.85	19.71	20.51	19.5	20.37	20.76	20.95	20.65	20.73	19.73	19.32	20.6	20.47	18.08	21.24	21.27	21.02	21.25	20.38	21	20.53	20.43	21.18	21.05	20.59	20.58	21.41	20.43	21.05	20.36	20.91	21.49
F1NPN5	SPIA3	F1NPN5_CHICK	0.00016	0.00066	-0.83	-4.09		22.63	21.34	22.1	21.07	22.28	22.65	21.46	21.7	21.19	21.32	22.14	22.09	21.96	21.89	22.95	22.92	22.97	21.91	21.35	20.94	22.28	20.62	20.67	20.33	22.25	22.98	21.78	22.31	22.06	21.36	23.52	22.59	22.74	21.55	22.86	22.9	23.07	22.17	23.61	23.81	22.57	23.02
P20785	COL6A1	Collagen alpha-1(VI) chain	2.5e-12	1.4e-10	-0.83	-9.31		18.76	19.39	18.97	19.26	18.65	18.96	18.87	19.31	19.24	19.57	19.29	19.18	18.61	19.52	19	19.41	19.75	19.41	19.12	19.09	18.5	19.8	19.31	19.49	20.23	20.13	20.21	20.02	20.06	20.18	19.63	19.82	20	20.18	19.7	19.75	20.01	20.13	19.95	19.6	19.93	19.9
Q90998	TGFBR3	Transforming growth factor beta receptor 3	0.00045	0.0015	-0.84	-3.77		16.18	16.41	15.8	16.09	15.7	16.05	16.04	16.47	17.17	16.31	16.71	16.03	15.35	15.49	15.74	15.5	16.86	16.11	12.64	14.93	15.37	16.89	15.92	15.27	17.13	16.83	16.94	15.82	18.12	16.44	15.03	16.46	16.6	17.27	16.96	16.67	17.09	15.61	16.08	16.58	15.99	16.89
E1BS56	SPIA4	E1BS56_CHICK	1.1e-12	8.2e-11	-0.85	-9.58		21.35	22.03	21.43	22.2	22.11	22.18	21.21	21.9	21.85	22.16	21.99	21.95	22.04	22.49	22.22	22.31	22.53	21.99	21.76	22.3	21.59	22.07	22.05	21.63	23.32	22.74	22.67	23.17	22.61	22.78	22.95	22.89	22.3	22.71	22.76	23.05	22.73	23.13	22.9	22.87	22.59	22.76
O93319	CDH11	Cadherin-11	4.1e-05	0.00021	-0.85	-4.52		14.93	15.94	15.98	16.24	15.33	15.91	15.86	16.23	15.28	16.38	15.7	15.16	14.53	16.49	13.06	15.68	16.53	14.88	15.91	15.69	15.09	16.35	14.7	14.1	16.81	17	16.63	16.11	15.61	16.29	15.84	16.6	16.26	16.51	16.23	15.64	16.66	16.9	16.03	16.5	16.04	16.43
F1NLZ2	CHGA	Chromogranin-A	0.0025	0.007	-0.85	-3.19		15.77	16.19	17.45	17.1	15.34	15.93	16.52	17.09	17.46	17.38	17.24	16.31	15.78	15.05	13.75	15.47	15.64	13.04	15.64	17.43	14.68	16.77	15.99	15.3	16.42	16.65	17.33	16.94	17.02	16.6	14.71	16.79	16.25	17.27	17.81	16.5	16.88	16.81	16.86	16.08	16.48	17.51
P15989	COL6A3	Collagen alpha-3(VI) chain	3e-12	1.5e-10	-0.86	-9.26		19.23	19.74	19.48	19.74	19.58	19.58	19.35	19.7	19.85	19.76	19.48	19.55	19.17	20.05	19.08	19.75	19.98	19.5	19.7	19.82	19.28	20.1	19.14	18.26	20.63	20.3	20.2	20.32	20.46	20.44	20.38	20.54	20.27	20.75	20.35	20.21	20.28	20.7	20.32	20.21	20.22	20.13
P10039	TNC	Tenascin	1.9e-10	5.7e-09	-0.86	-8.05		18.8	19.87	19.52	19.94	19.17	19.71	19.66	19.9	19.78	20.08	19.52	19.9	19.57	20.04	19.27	19.77	20.24	19.24	19.23	19.78	18.75	20.22	19.74	19.41	20.55	20.61	20.61	20.92	20.57	19.83	20.42	20.32	19.95	20.75	20.76	20.5	20.01	20.92	20.2	19.89	20.68	20.19
P08250	APOA1	Apolipoprotein A-I	3.4e-16	4.4e-14	-0.88	-12.12		29.96	29.28	29.46	29.65	29.64	29.81	29.49	29.64	29.17	29.39	29.74	29.35	29.43	29.79	29.51	30.15	30.16	29.69	30.01	29.64	29.61	29.71	29.88	29.46	30.48	30.41	30.7	30.45	30.44	30.43	30.4	30.74	30.97	30.36	30.96	30.33	30.52	30.07	30.22	30.97	30.73	30.67
R4GKL8	C1QTNF3	C1q and TNF related 3	0.00026	0.00099	-0.88	-3.94		18.87	19.44	19.11	19.22	19.18	19.05	18.82	18.91	18.54	19.02	18.8	19.32	18.69	19.45	18.96	19.15	19.45	18.49	18.97	18.99	18.67	19.73	19.76	14.04	19.73	20.08	20.05	19.8	19.71	19.51	19.55	19.68	19.42	20.05	19.81	19.9	19.62	19.5	19.53	19.33	19.77	19.95
A0A3Q2TZD6	A0A3Q2TZD6	A0A3Q2TZD6_CHICK	0.14	0.23	-0.89	-1.49		21.19	20.64	20.6	20.27	14.92	17.29	20.55	18.54	16.45	20.38	20.15	19.23	19.68	20.55	18.09	18.65	21.41	17.52	20.69	13.8	16.93	20.45	13.92	15.21	15.5	20.77	15.95	18.88	20.66	17.84	19.37	20.94	18.96	20.48	20.02	19.14	21.36	15.51	21.14	20.84	20.2	21.07
Q8AV57	SDK2	Protein sidekick-2	2.6e-07	2.7e-06	-0.89	-5.99		15.54	16.21	16.33	16.69	16.18	16	16.35	15.93	15.89	16.7	15.69	16.28	15.88	16.25	16.11	16.08	16.97	15.68	15.82	16.12	13.97	16.9	15.58	14.58	17.19	16.96	17.02	16.36	16.47	17.15	16.55	17.03	16.36	17.09	17.06	17.21	16.68	17.01	16.66	16.8	16.82	17.01
Q25C36	OLFML3	Olfactomedin-like protein 3	4.2e-08	6.1e-07	-0.9	-6.51		17.09	17.25	16.97	17.52	17.24	17.48	16.85	16.92	17.24	17.88	16.97	17.27	17.41	17.79	16.43	17.81	17.96	17.25	17.17	17.2	16.72	17.79	17.17	14.93	17.9	17.97	17.79	18.13	18.88	18.06	17.74	17.8	17.96	18.61	17.89	18.22	18.38	18.08	17.95	17.52	18.02	17.82
F1P4V1	FGA	F1P4V1_CHICK	0.19	0.27	-0.91	-1.34		22.47	11.9	19.32	18.17	22.08	20.88	19.24	22.79	14.32	17.69	19.35	17.52	21.54	16.4	17.61	22.45	19.02	20.8	19.75	19.02	18.81	18.28	17.72	14.47	17.66	22.09	18.65	18.31	20.97	19.91	20.8	20.48	22	18.75	20.31	15.98	22.32	14.06	17.87	21.18	21.88	20.31
A0A1L1RZA5	ANGPTL3	A0A1L1RZA5_CHICK	0.0038	0.0098	-0.92	-3.04		14.57	13.92	13.59	15.17	12.72	14.41	12.33	14.25	13.55	13.93	14.21	12.71	12.26	13.78	15.12	12.74	13.44	13.98	13.64	13.39	13.52	16.39	12.86	14.94	14.49	12.47	14.92	12.41	12.61	14.8	14.89	14.66	14.26	14.09	14.82	16.4	15.26	14.84	15.07	13.31	15.54	14.72
P02457	COL1A1	Collagen alpha-1(I) chain	1.3e-10	4.1e-09	-0.93	-8.16		19.73	20.29	20.28	20.25	20.19	19.7	19.8	20.29	19.96	20.6	20.22	19.64	19.47	20.73	19.18	20.2	20.7	19.55	19.63	19.88	19.14	20.84	19.35	20.03	21.11	20.96	21	21.09	21.17	21.2	20.49	20.9	20.58	20.97	21.02	21.06	20.67	21.05	20.51	20.29	20.48	20.71
P02467	COL1A2	Collagen alpha-2(I) chain	9.5e-11	3.4e-09	-0.94	-8.25		18.87	19.56	19.26	19.48	19.18	19.09	18.92	19.4	18.59	19.7	19.36	19.01	18.41	19.78	18.35	19.3	19.71	19.04	18.71	19.24	18.27	20.09	18.96	19.51	20.48	20.07	20.04	20.35	20.32	20.28	19.87	19.95	19.52	20.26	20.18	20.14	19.96	20.21	19.86	19.33	19.98	19.72
P00340	LDHA	L-lactate dehydrogenase A chain	0.00028	0.001	-0.96	-3.93		16.73	15.71	17.33	15.98	17.56	17.6	17.17	17.5	16.89	16.02	17.99	16.64	15.17	16.26	16.73	15.67	17.62	16.35	17.41	15.67	17.03	17.26	15.61	14.53	18.25	16.98	17.93	18.04	17.78	16.49	19	18.93	17.64	17.48	17.46	16.9	16.44	17.46	17.85	15.58	17.38	18.8
E1C0U5	ALPP	E1C0U5_CHICK	0.00024	0.00094	-0.97	-3.97		20.59	20.82	19.48	21.28	21.31	20.39	19.96	19.83	20.74	20.79	20.55	20.3	19.96	21.31	20.77	19.98	20.96	20.91	20.92	21.57	20.47	21.41	21.37	21.12	22.96	21.89	23.13	18.67	20.42	20.53	20.3	21.93	22.67	22.11	21.24	22.53	22.53	22.9	22.6	21.26	22.67	21.46
Q5F3T9	UGDH	UDP-glucose 6-dehydrogenase	0.0011	0.0033	-0.97	-3.48		15.52	16.51	16.25	16.4	16.21	16.37	16.02	16.21	15.72	15.83	12.28	16.41	16.46	13.76	14.35	14.42	16.62	12.93	15.87	14.96	14.07	16.89	14.17	16.43	16.94	16.63	16.69	16.72	16.01	15.73	16.82	16.32	16.53	16.7	16.83	15.85	16.49	15.37	17.03	16.45	15.07	16.56
A0A1D5PXP9	TGFBI	Transforming growth factor beta	1.3e-12	8.2e-11	-1.02	-9.52	+	20.68	21.1	20.76	21.47	20.94	20.87	20.4	21.08	21.13	21.59	21.05	20.86	20.73	21.85	20.64	20.84	21.64	20.86	20.82	21.19	20.29	21.89	20.44	20.32	22.13	22.12	21.95	22.14	22.44	21.98	21.76	22.12	21.66	22.23	21.86	21.68	22.01	22.07	21.77	21.51	21.86	21.69
F1NX21	CD109	CD109 molecule	2.5e-05	0.00014	-1.03	-4.67	+	15.35	16.24	15.5	15.51	15.45	15.45	15.05	15.21	15.21	15.7	14.78	14.32	13.7	16.42	12.29	15.1	15.22	14.09	15.13	14.91	14.17	16.44	15.4	14.7	16.35	16.21	16.17	15.45	16.65	16.9	15.53	15.44	15.98	16.32	16.04	15.76	16.33	16.65	17.01	14.46	16.24	15.27
A0A1D5P703	MGAM	Maltase-glucoamylase	8.1e-05	0.00038	-1.08	-4.31	+	14.29	15.47	15.2	16.32	15.71	16.59	15.61	15.9	14.4	16.16	16.31	17.09	13.61	16.49	15.02	14.97	16.27	16.26	14.03	15.63	15.88	17.8	16	14.58	17.6	16.71	16.94	15.58	15.33	16.71	16.53	16.48	17.72	17.51	17.13	17.74	16.71	17.09	16.34	16.74	17.58	16.84
P00940	TPI1	Triosephosphate isomerase 1	9.6e-05	0.00043	-1.12	-4.26	+	16.77	16.65	17.03	16.83	16.95	16.38	16.84	17.18	16.19	16.63	16.38	16.09	15.5	16.16	15.02	16.5	16.65	16.05	15.71	15.82	15.28	16.97	16.86	12.47	18.32	17.62	16.84	16.91	17.08	16.73	18.87	19.24	16.83	17.4	17.17	16.05	17.08	16.94	16.71	17.05	17.01	19.43
F1NZW7	PPIC	Peptidylprolyl Isomerase C	0.0046	0.012	-1.13	-2.97	+	14.8	15.81	15.14	16.23	15.45	15.33	14.92	15.82	15.65	16.27	14.73	15.48	13.38	15.49	15.53	17.12	15.93	15.39	12.38	15.21	10.52	15.69	12.68	13.11	16.31	15.88	16.46	16.87	16.63	17.21	11.16	16.53	15.68	16.68	16.59	16.24	16.59	16.18	15.86	16.23	15.78	16.53
A0A3Q2U321	POSTN	Periostin	3.4e-14	3.3e-12	-1.15	-10.63	+	19.71	19.72	19.96	20	19.93	20.09	19.49	19.53	20.29	20.37	19.49	19.76	19.41	20.29	19.37	20.15	20.32	19.74	19.75	19.7	19.17	20.49	19.52	18.33	21.02	21.1	20.78	20.77	20.99	20.9	20.75	21.05	20.88	21.51	20.83	20.44	20.88	21.11	20.83	20.54	20.88	21.08
P15988	COL6A2	Collagen alpha-2(VI) chain	2.4e-10	6.7e-09	-1.17	-7.98	+	16.61	17.7	16.64	17.68	16.81	16.88	17.18	17.21	16.48	17.53	16.53	17.14	15.38	17.82	16.62	17.29	17.82	16.61	16.72	16.97	15.78	18.12	16.46	16.36	17.89	18.41	18.6	18.08	17.94	18.57	17.54	18.02	18.06	18.33	18.22	17.44	18.1	18.17	18.09	17.8	17.96	18.22
A0A3Q3AR07	COL6A3	Collagen alpha-3(VI) chain	3e-05	0.00016	-1.19	-4.61	+	14.1	16.44	15.22	16.06	16.2	16.36	14.82	16.16	16.51	16.68	16.28	16.25	15.48	16.58	15.73	14.24	16.16	13.62	13.48	15.82	14.5	15.9	12.28	15.32	17.7	17.03	17.09	16.86	15.76	16.62	16.49	16.33	16.78	16.97	17.03	15.69	17.59	16.97	16.53	16.41	15.83	16.64
P36377	SPARC	Secreted protein acidic and cysteine rich	3.1e-05	0.00016	-1.2	-4.6	+	18.8	18.85	18.61	18.8	19.31	18.48	18.27	18.89	18.39	19.13	18.57	18.35	18.09	19.26	17.96	18.95	19.63	18.45	18.61	19.05	18.3	19.42	18.26	12.91	19.82	19.73	19.69	19.49	20.13	19.72	19.38	19.78	19.18	20.1	19.61	19.6	19.37	19.9	19.33	19.48	19.04	19.62
P35440	THBS2	Thrombospondin 2	4e-06	2.6e-05	-1.22	-5.21	+	16.13	17.44	17.09	17.14	16.94	17.16	16.8	17.51	13.78	17.15	16.91	16.99	16.11	17.63	16.67	15.14	17.89	17.23	16.91	17.28	16.27	17.81	13.85	14.82	17.93	17.79	18.18	17.9	17.82	17.44	17.46	18.03	17.62	17.92	18.09	17.32	17.78	17.87	17.61	17.48	17.83	17.61
A0A3Q2TX54	A0A3Q2TX54	A0A3Q2TX54_CHICK	0.074	0.13	-1.31	-1.83		21.12	14.61	21.12	21.51	19.45	19.73	21.32	20.52	16.5	21.76	19.17	14.19	22.22	19.29	20.06	12.82	19.38	19.57	19.33	20.27	13.25	18.88	14.24	15.56	13.68	19.47	20.25	19.95	20.76	20.03	20.15	20.88	21	21.22	18.88	20.4	21.67	20.05	21.21	20.92	20.49	18.37
A0A3Q2TX27	A0A3Q2TX27	A0A3Q2TX27_CHICK	0.16	0.25	-1.32	-1.41		22.87	21.91	21.48	15.46	19.97	21	22.6	21.34	12.7	21.59	21.69	22.01	13.19	22.4	21.54	13.01	22.76	21.22	21.26	13.41	14.72	21.86	20.86	13.58	15.08	21.12	20.39	20.86	23.45	20.44	21.2	22.15	21.34	21.66	21.35	21.18	23.24	20.65	22.59	22.61	12.38	21.34
P07354	HAPLN1	Hyaluronan And Proteoglycan Link Protein 1	0.0001	0.00044	-1.43	-4.24	+	15.52	18.63	18.36	18.74	17.32	17.93	18.58	18	17.08	18.56	16.65	18.14	17.11	17.6	17.81	17.6	14.28	19.07	17.23	17.67	14.13	18.67	14.35	15.04	19.53	19.45	19.19	18.56	19.34	19.68	17.34	19.53	18.93	18.12	18.94	17.76	18.24	19.1	17.72	19.33	18.59	18.65
O42220	MSTN	Myostatin	3e-11	1.2e-09	-1.46	-8.59	+	16.55	16.12	16.01	16.44	16.53	16.4	16.74	16.38	15.53	16.39	16.43	16.25	16.42	16.85	16.38	17.15	17.47	16.01	16.32	16.03	15.81	16.47	16.06	13.12	17.65	17.36	17.51	17.53	17.37	17.13	18.3	17.65	17.55	18	17.37	18.15	17.72	17.74	17.71	17.27	17.57	17.75
A0A1D5PF62	OVSTL	Ovostatin	4.2e-08	6.1e-07	-1.51	-6.51	+	14.57	12.61	15.13	15.41	14.07	13.76	14.76	11.79	14.17	13.24	15.05	12.17	13.58	14.73	13.03	14.19	15.44	14.54	13.17	14.07	13.38	14.54	13.45	13.67	14.89	15.63	15.27	15.79	14.74	15.18	15.56	15.83	15.54	15.92	16.37	15.68	15.37	16.7	15.11	15.74	14.48	15.35
A0A1L1RVN7	C1H12orf50	A0A1L1RVN7_CHICK	0.039	0.075	-1.56	-2.12		15.26	20.59	12.19	20.43	13.48	20.56	20.45	14.61	20.9	20.3	20.85	20.7	20.64	20.85	20.95	20.67	20.56	20.76	20.68	12.28	20.86	20.52	13.49	14.85	20.64	20.71	20.4	20.75	14.65	20.79	20.89	14.92	20.69	20.76	20.38	20.79	20.73	20.71	20.73	20.67	20.75	20.59
F1P256	ITGBL1	Integrin Subunit Beta Like 1	3e-09	6.2e-08	-1.62	-7.26	+	15.84	16.71	15.75	16.8	16.2	17.1	16.12	16.82	17.01	17.38	16.69	17.03	15.83	17.43	16.42	17.6	17.66	16.85	16.48	16.97	15.95	17.1	15.93	12.46	18.29	18.78	18.47	18.18	17.95	17.64	17.57	17.97	18.15	18.34	17.98	17.4	18.25	17.76	18.36	17.54	17.67	18.55
E1C573	LCMT2	E1C573_CHICK	0.058	0.11	-1.69	-1.94		12.49	21.15	20.77	13.79	21.41	13.92	14.56	21.11	22	21.78	21.82	21.77	12.89	21.51	21.52	21.05	20.75	12.82	20.88	21.6	21.5	21.59	12.99	22.02	21.73	20.65	21.37	21.91	20.94	21.35	21.74	20.99	20.37	21.36	15.08	13.12	21.96	21.56	21.64	21.42	21.39	21.16
A0A3Q2UAF0	APOA4	Apolipoprotein A4	2.1e-22	8.2e-20	-1.9	-17.47	+	22.59	23.13	22.91	23.32	22.3	23.03	22.56	23.5	22.44	22.93	23.21	23.14	22.72	23.29	22.76	23.85	23.93	22.86	23.3	23.02	22.39	23.33	23.21	23.15	25.3	24.7	25.16	24.84	25.18	24.77	24.6	24.92	24.28	25.15	24.55	24.65	25.38	25.58	25.26	25	24.78	24.72
P00565	CKM	Creatine kinase	3.7e-06	2.5e-05	-2.26	-5.23	+	15.23	13.64	14.81	16.6	16.35	14.03	16.61	15.54	16.8	15.3	15.79	13.5	12.65	15.56	14.22	14.29	16.9	13.79	14.88	15.24	15.12	15.56	12.02	13.78	18.92	17.19	16.73	16.21	14.89	15.63	20.61	20.04	15.68	17.89	17.07	15.5	17.57	16.81	16.75	15.84	17.01	20.53
[truncated: 6 more columns]
