# Supplementary material for: Proteomic profiling of dysbiosis-challenged broilers reveals potential blood biomarkers for intestinal health
Source: Vet Res. 2025 Jul 8;56:143. doi: 10.1186/s13567-025-01570-4 (PMC12235828; doi:10.1186/s13567-025-01570-4)
Supplement: Supplementary file 2 — Additional file 2. Gene Set Enrichment Analysis (GSEA) for quantified protein-coding genes. Columns from left to right represent classes of gene ontology (GO) terms (CC: cellular component, BP: biological process, MF: molecular function), number of genes in the gene set after filtering (SIZE), Enrichment Score (ES), normalized enrichment score (NES), nominal p-value (NOM p-val), and false discovery rate (FDR q-val). [file 13567_2025_1570_MOESM2_ESM.xlsx]

## Sheet: GSEA_results
Additional file 2. Gene Set Enrichment Analysis (GSEA) for quantified protein-coding genes. Columns from left to right represent classes of gene ontology (GO) terms (CC: cellular component, BP: biological process, MF: molecular function), number of genes in the gene set after filtering (SIZE), Enrichment Score (ES), normalized enrichment score (NES), nominal p-value (NOM p-val), and false discove…
TERM	NAME	SIZE	ES	NES	NOM p-val	FDR q-val
BP	GOBP_ACTIVATION_OF_IMMUNE_RESPONSE	23	0.757946	2.6302	0	0
BP	GOBP_COMPLEMENT_ACTIVATION	20	0.780937	2.59628	0	0
BP	GOBP_COMPLEMENT_ACTIVATION_CLASSICAL_PATHWAY	17	0.792614	2.5814	0	0
BP	GOBP_ADAPTIVE_IMMUNE_RESPONSE:RECOMBINATION_OF_IMMUNE_RECEPTORS	21	0.755038	0.257083	0	0
BP	GOBP_LYMPHOCYTE_MEDIATED_IMMUNITY	21	0.764209	2.56885	0	0
BP	GOBP_LEUKOCYTE_MEDIATED_IMMUNITY	24	0.738399	2.56256	0	0
BP	GOBP_POSITIVE_REGULATION_OF_IMMUNE_RESPONSE	27	0.706477	2.55824	0	0
BP	GOBP_HUMORAL_IMMUNE_RESPONSE_MEDIATED_BY_CIRCULATING_IG	17	0.792614	2.52548	0	0
BP	GOBP_B_CELL_MEDIATED_IMMUNITY	18	0.756038	2.46287	0	0
MF	GOMF_SERINE_HYDROLASE_ACTIVITY	19	0.63667	0.205865	0	0.00346052
BP	GOBP_BIOLOGICAL_PROCESS_INVOLVED_IN_INTERSPECIES_INTERACTION	74	0.450757	2.04126	0	0.00399957
BP	GOBP_REGULATION_OF_IMMUNE_SYSTEM_PROCESS	51	0.462465	1.93877	0	0.00983147
BP	GOBP_CELL_KILLING	18	0.590593	1.92193	0	0.0107674
BP	GOBP_RESPONSE_TO_BACTERIUM	30	0.465955	1.71403	0.0100334	0.0467096
MF	GOMF_STRUCTURAL_MOLECULE_ACTIVITY	42	-0.612791	-2.07849	0	0.00123169
CC	GOCC_SUPRAMOLECULAR_POLYMER	19	-0.670325	-1.92468	0	0.00768933
CC	GOCC_SUPRAMOLECULAR_COMPLEX	19	-0.670325	-1.89734	0.00291121	0.0088609
BP	GOBP_ENDOTHELIAL_CELL_MIGRATION	16	-0.671009	-1.8474	0.00148588	0.0122586
BP	GOBP_RESPONSE_TO_ORGANIC_CYCLIC_COMPOUND	29	-0.580865	-1.84123	0.00134589	0.0124827
BP	GOBP_ANATOMICAL_MORPHOGENESIS_STRUCTURE_FORMATION	49	-0.522814	-1.83083	0.00529801	0.0132748
BP	GOBP_ANIMAL_ORGAN_MORPHOGENESIS	25	-0.592411	-1.80596	0.001443	0.0168769
BP	GOBP_SKELETAL_SYSTEM_DEVELOPMENT	25	-0.586619	-1.80562	0.0014245	0.0165648
BP	GOBP_RESPONSE_TO_GROWTH_FACTOR	32	-0.551645	-1.79401	0	0.0173048
CC	GOCC_COLLAGEN_CONTAINING_EXTRACELLULAR_MATRIX	78	-0.473862	-1.79169	0	0.0175725
CC	GOCC_EXTERNAL_ENCAPSULATING_STRUCTURE	83	-0.47921	-1.79131	0	0.0173036
BP	GOBP_EXTERNAL_ENCAPSULATING_STRUCTURE_ORGANIZATION	37	-0.533193	-1.76824	0	0.0210199
BP	GOBP_CELL_ADHESION	84	-0.460982	-1.76543	0	0.0212967
BP	GOBP_OSSIFICATION	18	-0.628144	-1.75957	0.00877193	0.0222972
BP	GOBP_NEGATIVE_REGULATION_OF_CELL_ADHESION	17	-0.625581	-1.75008	0.0057554	0.0235256
BP	GOBP_RESPONSE_TO_LIPID	35	-0.528419	-0.172369	0.00404313	0.0308541
CC	GOCC_BASEMENT_MEMBRANE	17	-0.619822	-1.71049	0.00583942	0.0343545
BP	GOBP_RESPONSE_TO_TRANSFORMING_GROWTH_FACTOR_BETA	17	-0.618693	-1.70937	0.0100143	0.0341467
BP	GOBP_CELL_PROJECTION_ORGANIZATION	32	-0.524529	-1.70222	0.0100287	0.0346194
BP	GOBP_REGENERATION	18	-0.597842	-1.70005	0.00430416	0.0343855
BP	GOBP_RESPONSE_TO_ENDOGENOUS_STIMULUS	66	-0.459524	-1.68994	0.0025413	0.0366834
BP	GOBP_CELLULAR_RESPONSE_TO_OXYGEN_CONTAINING_COMPOUND	34	-0.520483	-1.68542	0.0150068	0.0380183
BP	GOBP_RESPONSE_TO_OXYGEN_CONTAINING_COMPOUND	60	-0.461567	-1.66587	0	0.0428878
BP	GOBP_RESPONSE_TO_ABIOTIC_STIMULUS	30	-0.514744	-1.65452	0.00842697	0.0472584
BP	GOBP_TISSUE_MIGRATION	20	-0.563631	-1.64987	0.00606061	0.0487309
BP	GOBP_NERVOUS_SYSTEM_PROCESS	16	-0.606696	-1.64539	0.0129496	0.0495244
